# Supplementary material for: The source and thermal driver of young (<3.0 Ga) lunar volcanism
Source: Sci Adv. 2025 Aug 22;11(34):eadv9085. doi: 10.1126/sciadv.adv9085 (PMC12372884; doi:10.1126/sciadv.adv9085)
Supplement: Supplementary file 2 — Data S1 to S5 [file sciadv.adv9085_data_s1_to_s5.zip]

Archive with 1 entries (1 files):
- adv9085_data_s1_to_s5.xlsx
