# Supplementary material for: The source and thermal driver of young (<3.0 Ga) lunar volcanism
Source: Sci Adv. 2025 Aug 22;11(34):eadv9085. doi: 10.1126/sciadv.adv9085 (PMC12372884; doi:10.1126/sciadv.adv9085)
Supplement: Supplementary file 2 — Data S1 to S5 [file sciadv.adv9085_data_s1_to_s5.zip › adv9085_data_s1_to_s5.xlsx]

## Sheet: Data S1
Data S1. Pb isotopes of Zr-bearing minerals in Chang'e 6 very low-Ti basaltic clasts.
	PI (nA)	Intensity (cps)								Isotopic ratios							Correction factors			Corrected IMF
		204Pb	%	206Pb	%	207Pb	%	208Pb	%	204Pb/206Pb	%	207Pb/206Pb	%	208Pb/206Pb	%		207Pb/206Pb	208Pb/206Pb	204Pb/206Pb	204Pb/206Pb	%	207Pb/206Pb	%
NIST SRM 610@01	0.338421	10.304	2.2141	171.533	1.16209	155.224	1.18032	370.521	1.07012	0.0603149	2.21725	0.906269	0.655918	2.16417	0.521636		0.996054	0.997589	1.02849
S3568 004 Bdy@01	0.338143	0.0630789	22.3607	2045.53	0.54006	446.43	0.565982	488.888	0.778311	3.11985e-05	22.361	0.218287	0.293168	0.238853	0.403824					3.03343e-05	22.5226	0.219152	0.783141		3.03343e-05	6.83206e-06	0.219152	0.00171627
S3568 004 Bdy@02	0.335774	0.056771	23.686	2005.79	0.463626	433.571	0.527495	480.629	0.434809	2.87409e-05	23.7182	0.216194	0.320744	0.239869	0.483996					2.79448e-05	23.8706	0.21705	0.793876		2.79448e-05	6.67058e-06	0.21705	0.00172311
Reference analyses
NIST SRM 610@01	0.326927	10.7013	1.97744	179.526	1.20556	163.886	1.19562	390.265	1.07022	0.0598262	1.88097	0.914127	0.60489	2.17862	0.506141		1.00469	1.00425	1.02267
NIST SRM 610@02	0.326815	10.2882	2.04631	171.778	1.15349	158.795	1.21044	374.461	1.17527	0.0598873	1.80259	0.925384	0.621354	2.18291	0.608892		1.01706	1.00623	1.02371
NIST SRM 610@03	0.32702	10.6225	2.18894	177.468	1.09699	160.817	1.08585	385.111	1.12068	0.0599636	2.00433	0.907634	0.612058	2.17185	0.509208		0.997554	1.00113	1.02502
NIST SRM 610@04	0.32692	9.74885	2.1889	163.405	1.22035	151.268	1.25039	356.739	1.20602	0.0595534	1.85158	0.926646	0.631737	2.18543	0.530166		1.01845	1.00739	1.01801
NIST SRM 610@05	0.326196	10.654	2.23762	181.454	1.14678	164.652	1.18574	396.781	1.09686	0.0585759	1.77195	0.908712	0.662285	2.18975	0.502981		0.998738	1.00938	1.0013
NIST SRM 610@06	0.326912	9.79616	1.97966	166.551	1.21538	152.278	1.20849	364.845	1.08744	0.0589413	1.84637	0.915806	0.6278	2.196	0.564392		1.00654	1.01226	1.00754
NIST SRM 610@07	0.325569	10.6288	2.25894	176.72	1.1283	159.755	1.09592	384.826	1.08722	0.0600339	1.83716	0.905418	0.611227	2.18041	0.510006		0.995118	1.00508	1.02622
NIST SRM 610@08	0.324374	9.51546	2.23361	163.831	1.17181	148.595	1.19805	359.66	1.10852	0.058258	2.11121	0.908207	0.634267	2.19972	0.591328		0.998183	1.01397	0.995864
NIST SRM 610@09	0.32436	10.1431	2.07484	173.226	1.19518	158.73	1.17043	377.867	1.01454	0.0587467	1.90947	0.917783	0.615191	2.18708	0.524313		1.00871	1.00815	1.00422
NIST SRM 610@10	0.324339	10.8307	1.87629	174.28	1.10716	160.49	1.06741	379.028	1.09422	0.0621744	1.75873	0.922738	0.631697	2.17766	0.530523		1.01415	1.00381	1.06281
NIST SRM 610@11	0.322295	8.41789	2.29171	134.821	1.0388	121.984	1.18332	296.686	1.05916	0.0625657	2.14836	0.905158	0.699631	2.20291	0.582943		0.994832	1.01545	1.0695
NIST SRM 610@12	0.323643	10.5342	2.05916	174.123	1.15086	159.509	1.05766	379.21	1.03823	0.0605239	1.78193	0.918457	0.653154	2.18227	0.513787		1.00945	1.00593	1.0346
NIST SRM 610@13	0.324443	10.3639	2.02109	176.111	1.15706	161.306	1.04811	383.53	1.03931	0.0588878	1.79511	0.918345	0.640608	2.18271	0.561529		1.00933	1.00613	1.00663
NIST SRM 610@14	0.321964	10.9884	1.95212	178.888	1.09736	162.608	1.09073	386.811	1.0576	0.0617164	1.9239	0.910401	0.63863	2.16503	0.507467		1.00059	0.997986	1.05498
NIST SRM 610@15	0.322076	10.4333	1.99717	176.755	1.14041	159.502	1.11209	383.354	1.07	0.0591943	1.86891	0.903769	0.611451	2.1723	0.510278		0.993306	1.00134	1.01187
NIST SRM 610@16	0.320832	10.4175	2.0007	174.034	1.04302	159.347	1.05914	379.885	1.01972	0.0598746	1.79134	0.916883	0.613885	2.18548	0.515014		1.00772	1.00741	1.0235
NIST SRM 610@17	0.318653	10.1715	2.08741	179.074	1.08763	162.543	1.09905	388.314	1.08129	0.0566964	1.81025	0.908782	0.606552	2.1702	0.506977		0.998815	1.00037	0.969169
NIST SRM 610@18	0.319039	10.3166	2.08882	175.322	1.11495	158.661	1.13666	379.747	1.05913	0.0588514	1.80226	0.906225	0.629444	2.16939	0.524171		0.996005	0.999994	1.00601
NIST SRM 610@19	0.318877	10.7234	1.93223	173.76	1.11142	158.661	1.03101	377.726	0.996181	0.0617871	1.76715	0.915271	0.64687	2.17866	0.549863		1.00595	1.00427	1.05619
NIST SRM 610@20	0.3188	9.98855	1.89837	164.686	1.0934	149.1	0.974567	359.97	0.941982	0.0609485	1.88025	0.907571	0.632917	2.19097	0.528		0.997484	1.00995	1.04185
NIST SRM 610@21	0.317619	9.01083	2.36605	158.046	1.12818	144.106	1.1024	343.733	1.06518	0.0569934	2.03582	0.913543	0.6507	2.17835	0.5394		1.00405	1.00412	0.974246
NIST SRM 610@22	0.313935	9.95701	1.89864	169.723	1.12262	153.835	1.05842	371.101	1.00404	0.0588273	1.83126	0.9086	0.670431	2.19102	0.52008		0.998616	1.00996	1.0056
NIST SRM 610@23	0.315334	10.4017	1.94324	171.106	1.03837	157.325	0.97918	371.524	0.970469	0.0608533	1.79348	0.920953	0.618443	2.17534	0.571948		1.01219	1.00274	1.04023
NIST SRM 610@24	0.315413	10.4963	2.06353	170.058	1.00027	154.817	1.08218	371.035	0.981963	0.0617323	1.78617	0.911497	0.70105	2.18377	0.519742		1.0018	1.00662	1.05525
NIST SRM 610@25	0.372651	10.6761	1.80518	186.805	0.723693	169.127	0.801314	402.797	0.669189	0.0571754	1.7667	0.906367	0.618574	2.15947	0.547286		0.996161	0.995421	0.977357
NIST SRM 610@26	0.370748	10.8685	1.91971	188.321	0.755056	173.324	0.778657	408.772	0.788304	0.0578115	1.87735	0.921245	0.589709	2.17212	0.491817		1.01251	1.00126	0.988231
NIST SRM 610@27	0.370603	10.4112	1.74051	175.086	0.829546	160.347	0.887005	381.746	0.745332	0.0595615	1.79097	0.916838	0.626686	2.18396	0.534826		1.00767	1.00671	1.01814
NIST SRM 610@28	0.370324	8.87521	1.88512	158.254	0.846426	144.166	0.898084	344.579	0.761149	0.0562795	1.9367	0.91236	0.684619	2.18121	0.54141		1.00275	1.00545	0.962042
NIST SRM 610@29	0.369804	11.4551	1.70508	198.208	0.730202	179.374	0.73599	428.449	0.645788	0.0579619	1.75714	0.906467	0.646957	2.16458	0.479708		0.996271	0.99778	0.990801
NIST SRM 610@30	0.369413	12.19	2.27327	206.763	1.78739	188.129	1.74272	453.378	1.76012	0.0590521	1.67886	0.911435	0.564491	2.19528	0.468624		1.00173	1.01193	1.00944
NIST SRM 610@31	0.367825	12.4423	2.22073	206.526	1.72583	190.329	1.81367	455.656	1.80297	0.0602544	1.63888	0.92172	0.562925	2.20629	0.493437		1.01304	1.01701	1.02999
NIST SRM 610@32	0.368611	12.4991	2.23454	206.385	1.78111	190.02	1.78584	454.902	1.74216	0.0607312	1.63539	0.922004	0.570886	2.2075	0.489588		1.01335	1.01756	1.03814
																ave.	1.00415	1.00616	1.01722
																1 sigma %	0.726198	0.554951	2.69272
	PI (nA)	Intensity (cps)								Isotopic ratios							Corrected 207Pb*/206Pb*
		204Pb	%	206Pb	%	207Pb	%	208Pb	%	204Pb/206Pb	%	207Pb/206Pb	%	208Pb/206Pb	%
Baddeleyite Phalaborwa@01	0.312498	0.0536171	73.3124	476.561	0.353658	61.0463	0.714377	2.77934	3.35957	0.000110645	73.6827	0.128157	0.759315	0.00584091	3.36941		0.12645
Baddeleyite Phalaborwa@02	0.31146	0.00315395	100	1530.7	0.427556	194.183	0.604656	5.27949	2.48329	2.06047e-06	100	0.126852	0.425507	0.00345123	2.4887		0.126584
Baddeleyite Phalaborwa@03	0.310937	0.00315395	100	1611.89	0.361815	204.657	0.495244	6.49662	2.26141	1.9855e-06	100	0.12699	0.414496	0.00403481	2.3029		0.126723
Baddeleyite Phalaborwa@04	0.312356	0.00315395	100	3528.53	0.565775	447.185	0.60652	6.9703	2.12143	8.93841e-07	100	0.126753	0.293557	0.00197372	2.12353		0.126501
Baddeleyite Phalaborwa@05	0.308042	0.00315395	100	1651.65	0.325473	210.206	0.454289	6.65661	2.17084	1.90957e-06	100	0.127309	0.422899	0.00403014	2.17523		0.127043
Baddeleyite Phalaborwa@06	0.306881	0.00315395	100	1917.61	0.183849	243.562	0.395593	6.37742	2.21785	1.61459e-06	100	0.127029	0.391464	0.00332602	2.22155		0.126767
Baddeleyite Phalaborwa@07	0.299838	0.00315395	100	1024.74	0.291587	131.009	0.570803	4.5674	2.62071	3.04293e-06	100	0.127872	0.541612	0.0044628	2.62658		0.12759
Baddeleyite Phalaborwa@08	0.297326	0.0126158	50	683.866	0.330538	86.8419	0.733758	1.00696	5.58146	1.85816e-05	50.0005	0.127052	0.751151	0.00147675	5.64637		0.126565
Baddeleyite Phalaborwa@09	0.299136	0.00630789	70.7107	536.131	0.306687	68.6853	0.759958	0.85325	6.226	1.19548e-05	70.7111	0.128182	0.785999	0.0015913	6.20578		0.127781
Baddeleyite Phalaborwa@10	0.297555	0.0820026	19.6116	1266.21	0.284002	162.091	0.504517	70.1645	1.23347	6.4523e-05	19.6122	0.128041	0.478961	0.0553515	1.08003		0.126945
Baddeleyite Phalaborwa@11	0.292391	0.00315395	100	878.561	0.190179	110.697	0.54822	2.88599	3.45548	3.49995e-06	100	0.126032	0.580321	0.00328496	3.44752		0.125747
Baddeleyite Phalaborwa@12	0.293978	0.00315395	100	1099.12	0.492825	139.872	0.63847	5.17597	2.5722	3.00053e-06	100	0.127287	0.501445	0.00471288	2.56372		0.127006
Baddeleyite Phalaborwa@13	0.289361	0.00315395	100	807.25	0.375221	102.098	0.631523	3.68905	3.09098	3.90702e-06	100	0.12651	0.586716	0.00457769	3.13341		0.126218
Baddeleyite Phalaborwa@14	0.290232	0.00315395	100	1121.31	0.167771	141.598	0.46906	1.80061	4.17392	2.81273e-06	100	0.126294	0.498161	0.00160606	4.17729		0.126017
Baddeleyite Phalaborwa@15	0.283685	0.00946184	57.735	414.9	0.301086	52.8185	0.768005	2.16136	3.96499	2.22685e-05	57.7357	0.127377	0.816026	0.00521897	4.02462		0.126841
Baddeleyite Phalaborwa@16	0.287608	0.00315395	100	742.629	0.217275	94.431	0.626195	2.63504	3.45033	4.247e-06	100	0.127199	0.652687	0.00354903	3.45648		0.126902
Baddeleyite Phalaborwa@17	0.288843	0.00315395	100	1885.75	0.23471	238.534	0.422162	6.02922	2.28099	1.67252e-06	100	0.126509	0.393635	0.00319818	2.28466		0.126247
Baddeleyite Phalaborwa@18	0.283268	0.00315395	100	936.217	0.279286	119.635	0.570776	1.27988	4.95074	3.36783e-06	100	0.127837	0.593566	0.00136939	4.95414		0.127551
Baddeleyite Phalaborwa@19	0.281733	0.00315395	100	684.119	0.290187	86.278	0.673314	3.78944	2.87718	4.60431e-06	100	0.126135	0.640493	0.00553991	2.88518		0.125835
																ave.	0.126701
																1 sigma %	0.444678

## Sheet: Data S2
Data S2. EPMA data of pyroxene and plagioclase in Chang'e 6 low-Ti and very low-Ti basaltic clasts.
	SiO2	TiO2	Al2O3	Cr2O3	FeO	MnO	MgO	CaO	Na2O	K2O	P2O5	NiO	Total		Wo/An	En/Ab	Fs/Or		Mg#
Pyroxene
Low-Ti Basalts (Subophitic)
CE6YJFM-S3545
P008-Px-07	44.716	1.1988	1.4221	0.0073	42.2076	0.467	0.0698	9.0342	0.021	0	0	0	99.1438		21.4693	0.230827	78.2999		0.293933
P008-Px-08	45.9703	1.4366	1.3917	0.0379	35.9526	0.4896	1.7204	12.3869	0.0247	0.0039	0.0274	0.0056	99.4476		28.91	5.58751	65.5025		7.85977
P008-Px-09	45.5621	0.785	0.8446	0.0191	43.5196	0.4996	0.4034	7.7204	0.0425	0.0038	0.0141	0	99.4141		18.2713	1.32852	80.4002		1.62553
P008-Px-10	46.5026	1.3187	1.3703	0.0714	34.688	0.4311	3.1749	12.051	0.0306	0.0043	0.0057	0.0003	99.6488		27.6733	10.1455	62.1812		14.0273
P008-Px-11	45.0956	1.2681	1.1296	0.0123	42.2707	0.502	0.2162	8.4328	0.0167	0.0062	0	0.0015	98.9517		20.2074	0.720938	79.0716		0.903516
P008-Px-12	45.3485	1.3177	1.0412	0.0194	43.008	0.5211	0.4353	8.0131	0.0199	0.0078	0.0142	0.0201	99.7664		18.992	1.4357	79.5723		1.77229
P008-Px-13	45.0836	1.0877	0.8896	0.0226	44.3387	0.5054	0.2099	7.2542	0.0139	0.0052	0.0021	0.0032	99.416		17.2071	0.692842	82.1		0.836837
P008-Px-14	45.296	1.1091	1.0826	0.039	41.4149	0.5361	1.4089	7.8761	0	0.0119	0.0108	0.0084	98.7939		18.6787	4.64964	76.6716		5.71762
CE6YJFM-S3545
P013-Px-06	49.2301	1.62	2.5739	0.6226	19.5773	0.3266	14.5789	11.0891	0.0379	0.0056	0	0.0197	99.6818		23.7662	43.4802	32.7536		57.0354
P013-Px-07	48.0256	2.2236	2.6112	0.4768	19.2125	0.2942	10.7209	15.529	0.0382	0	0.0109	0	99.1428		34.1706	32.8279	33.0015		49.8681
P013-Px-08	45.1717	0.9563	1.4556	0.0348	41.3204	0.4644	0.3555	9.8478	0.0083	0.0016	0.0062	0.0191	99.6417		23.1179	1.16132	75.7208		1.51052
P013-Px-09	47.7128	1.2706	1.3672	0.1183	32.1383	0.4647	6.9434	9.5227	0.0086	0.0019	0.007	0.0175	99.573		21.5091	21.8242	56.6667		27.8048
P013-Px-10	51.2581	0.7062	0.9308	0.3305	24.026	0.4091	17.8047	4.5976	0.023	0.0096	0.0032	0	100.099		9.55262	51.4788	38.9685		56.9158
P013-Px-11	50.9826	0.7617	0.9452	0.3656	23.1666	0.3791	17.7609	4.8482	0.0238	0	0.0052	0.0087	99.2473		10.175	51.8708	37.9541		57.7466
P013-Px-12	49.2706	1.4763	2.3651	0.5534	20.2533	0.3482	14.7681	9.9213	0.0435	0.0041	0.0081	0	99.0121		21.4365	44.4031	34.1604		56.5187
P013-Px-13	48.9463	1.8267	2.5326	0.5391	21.3775	0.3664	13.4512	10.6214	0.0284	0.0034	0	0	99.693		23.0763	40.6675	36.2562		52.8673
P013-Px-14	47.7831	1.01	1.0608	0.0956	31.9311	0.4571	7.0494	9.8266	0.0159	0.0053	0	0.0003	99.2353		22.0513	22.0133	55.9354		28.2408
P013-Px-15	48.6247	1.4951	1.6838	0.3158	26.5583	0.4108	12.6232	7.5675	0.0279	0.0157	0.0034	0.0236	99.3498		16.4993	38.2989	45.2018		45.8666
CE6YJFM-S3545																			100
P015-Px-06	50.1089	1.4353	2.5774	0.7528	16.7965	0.3512	16.0573	11.558	0.0239	0.0076	0.0139	0.003	99.6857		24.5839	47.5274	27.8887		63.0202
P015-Px-07	48.7522	1.0614	1.0089	0.1171	29.1452	0.4231	9.8737	9.0324	0.0149	0.0121	0	0	99.441		19.8411	30.1818	49.9771		37.6525
P015-Px-08	46.8562	0.7004	0.5359	0.0715	40.3337	0.5615	3.7552	7.048	0	0	0.0094	0.0033	99.8752		16.1064	11.9418	71.9519		14.2344
P015-Px-09	50.639	1.1723	2.1153	0.657	17.5899	0.3347	16.6566	10.642	0.0567	0	0.0005	0.0046	99.8686		22.3798	48.7441	28.8761		62.7983
P015-Px-10	49.3258	1.6895	3.3542	0.7951	15.4422	0.2526	14.3205	14.2289	0.0507	0.0077	0.005	0.027	99.4991		30.7909	43.1234	26.0857		62.3088
CE6YJFM-S3545
P087-Px-05	48.8924	2.0948	3.3095	0.766	16.0901	0.2655	13.432	14.4144	0.0354	0.0075	0	0	99.3077		31.5647	40.9307	27.5046		59.8093
P087-Px-06	45.9289	0.6829	0.5037	0.0368	43.743	0.5705	2.003	5.5852	0.0323	0.0066	0.0164	0.0157	99.125		13.1357	6.55538	80.3089		7.54668
P087-Px-07	49.0435	1.7448	3.4295	0.8776	16.3358	0.2851	14.6918	12.8788	0.0676	0.0119	0.0002	0	99.3666		27.9515	44.3719	27.6766		61.5862
P087-Px-08	47.2646	1.2575	1.026	0.0819	32.9986	0.4496	5.4231	10.4219	0.0289	0	0.0074	0.0096	98.9692		23.8335	17.258	58.9085		22.6583
P087-Px-09	48.0159	0.8274	0.7373	0.1265	31.6771	0.4692	6.8405	9.9676	0.0413	0	0	0	98.7027		22.5437	21.5291	55.9271		27.7952
CE6YJFM-S3545
P091-Px-05	48.8911	1.8682	2.8057	0.7111	16.1037	0.2924	13.5839	14.3632	0.0643	0.0002	0	0	98.6836		31.3354	41.2393	27.4253		60.0591
P091-Px-06	46.7197	1.3363	1.4571	0.1256	27.5873	0.371	5.7363	14.7841	0.0271	0.0058	0	0.0026	98.1529		33.3713	18.0183	48.6104		27.0428
P091-Px-07	44.7017	1.0609	1.1429	0.0368	42.0417	0.5148	0.4802	8.4217	0	0.0038	0	0	98.4045		20.0954	1.59449	78.3101		1.99549
P091-Px-08	47.9653	1.401	1.6144	0.18	24.5358	0.3698	9.342	12.525	0.0379	0.0007	0.0101	0.0078	97.9898		28.0338	29.0969	42.8693		40.4314
P091-Px-09	45.1554	1.2453	1.4087	0.0423	39.0395	0.5134	0.5033	11.0278	0.0052	0.01	0.012	0	98.9631		26.1302	1.65952	72.2103		2.24655
CE6YJFM-S3545
P101-Px-05	48.4348	1.4771	1.7597	0.1956	27.7547	0.4596	10.4758	9.5575	0.0205	0.0105	0.0085	0.0039	100.158		20.8674	31.8283	47.3044		40.2214
P101-Px-06	47.1818	1.4374	2.0148	0.1512	29.6852	0.4287	7.0043	11.3286	0.0467	0.0091	0.0117	0	99.2994		25.6022	22.0277	52.3701		29.608
P101-Px-07	45.3149	1.4292	1.2802	0.052	40.9902	0.4791	1.8892	7.7794	0.0078	0.0084	0.0365	0	99.2669		18.3449	6.19942	75.4556		7.5922
P101-Px-08	47.7006	0.7417	0.7804	0.0477	38.7728	0.5416	6.1986	5.8999	0	0.0186	0	0.0115	100.713		13.1716	19.2571	67.5713		22.1783
CE6YJFM-S3545
P108-Px-05	47.6217	2.1693	3.9707	0.5115	21.0131	0.3286	11.7093	11.7089	0.0274	0.0019	0.0008	0	99.0631		26.3676	36.6934	36.939		49.8332
P108-Px-06	45.8716	1.5904	1.9555	0.0486	33.5345	0.4408	3.7378	11.5714	0.0282	0.0142	0.0521	0	98.8451		26.9412	12.1102	60.9487		16.5759
P108-Px-07	45.3218	1.6644	1.8389	0.0126	35.7817	0.4375	2.519	11.622	0.0269	0.0147	0	0	99.2394		26.9906	8.14073	64.8686		11.1503
P108-Px-08	47.0161	2.2544	2.625	0.2259	26.9164	0.3999	10.7039	9.0052	0.054	0.0115	0	0.0045	99.2169		20.0508	33.1652	46.784		41.4829
P108-Px-09	45.7442	1.8783	2.1681	0.0372	32.8434	0.4516	4.8512	10.342	0.0062	0.0048	0.003	0	98.3298		24.2025	15.7982	59.9993		20.8427
CE6YJFM-S3544
P001-Px-09	48.036	2.1637	2.4513	0.2556	22.0128	0.3488	8.6108	15.4887	0.0407	0.0035	0.0083	0	99.4201		34.6853	26.8335	38.4811		41.0834
P001-Px-10	50.2494	1.4373	2.6598	0.7396	16.8249	0.298	15.5231	12.0954	0.0489	0	0	0	99.8763		25.8279	46.1265	28.0455		62.1886
P001-Px-11	50.5311	1.0248	1.3963	0.3516	24.1038	0.3904	15.3929	6.6359	0.0029	0.0078	0.0101	0	99.8476		14.1575	45.6993	40.1433		53.2361
P001-Px-12	48.1206	1.8516	1.9324	0.2466	26.125	0.43	10.1957	10.4463	0.0282	0	0.0103	0.0232	99.4099		23.1995	31.5092	45.2913		41.0273
P001-Px-13	48.8179	1.6718	0.9081	0.1308	30.7179	0.478	10.7608	5.9269	0.0287	0.0038	0.0076	0	99.4524		13.206	33.365	53.429		38.4416
P001-Px-14	46.0429	0.69	0.598	0.0302	42.476	0.5288	2.2489	6.2466	0.0305	0	0	0	98.8918		14.6862	7.35764	77.9562		8.6242
P001-Px-15	47.0355	1.1235	1.1	0.0862	36.877	0.4938	4.8498	8.1735	0.0164	0.0065	0.0112	0.0009	99.7743		18.6997	15.4402	65.8602		18.9915
P001-Px-16	48.3203	1.9183	1.9454	0.3631	24.5888	0.3884	11.6104	9.8296	0.052	0.0013	0	0	99.0175		21.7561	35.7599	42.484		45.7031
P001-Px-17	48.0116	0.8054	0.7367	0.0781	33.4651	0.4783	7.5861	7.8858	0	0	0.0046	0	99.0518		17.6947	23.6874	58.6179		28.7799
P001-Px-18	49.1371	1.283	1.6166	0.3395	26.0007	0.419	13.6865	6.7242	0.0346	0.0106	0.01	0.003	99.2648		14.5967	41.3437	44.0596		48.4099
CE6YJFM-S3544
P004-Px-06	48.2927	1.9769	2.8921	0.5775	19.8372	0.3408	13.478	10.7031	0.0516	0.0099	0	0.0038	98.1637		23.8143	41.7308	34.4549		54.7751
P004-Px-07	47.9082	2.0314	2.5907	0.4445	21.2992	0.3568	11.8811	11.3318	0.0247	0	0	0.0112	97.8796		25.4694	37.1604	37.3702		49.8592
P004-Px-08	50.4252	0.9068	1.1791	0.354	24.2465	0.3826	16.3002	4.8134	0.011	0	0.0016	0.0059	98.6262		10.3684	48.8605	40.7711		54.5126
P004-Px-09	47.2616	2.2122	2.3629	0.2974	24.3946	0.3636	10.1498	10.8791	0.0331	0	0.0283	0.006	97.9885		24.6993	32.0665	43.2342		42.5846
P004-Px-10	46.2453	1.0858	1.4037	0.0579	35.18	0.4867	4.4456	8.8288	0.0281	0.009	0	0.0111	97.782		20.7847	14.5638	64.6515		18.3851
P004-Px-11	44.1914	0.9954	1.3689	0.013	40.1458	0.4398	0.1551	8.5478	0.0105	0.0124	0	0.0176	95.8976		21.3149	0.538201	78.1469		0.683994
P004-Px-12	44.6864	1.1105	1.437	0.0034	40.9856	0.4737	0.2076	9.3597	0.0066	0.0037	0	0.0127	98.2869		22.4761	0.693728	76.8302		0.894857
P004-Px-13	44.4362	1.0208	1.3896	0.0083	41.201	0.4798	0.1312	9.0712	0.0058	0.0076	0.0042	0.0019	97.7575		21.9025	0.440825	77.6567		0.564455
CE6YJFM-S3544
P009-Px-01	50.8298	1.033	1.9288	0.6223	16.3506	0.2947	16.3874	11.7255	0.0447	0.002	0.0365	0.0107	99.2659		24.7932	48.2185	26.9883		64.1145
P009-Px-02	50.4772	1.0718	2.5541	0.8103	19.0511	0.3171	19.1874	6.0788	0.0276	0.007	0.0096	0.0104	99.6024		12.7569	56.0334	31.2097		64.2267
P009-Px-08	51.3909	0.8552	1.4609	0.5556	19.7292	0.3609	18.738	7.0205	0.0254	0	0	0	100.136		14.4762	53.7668	31.757		62.8677
P009-Px-09	49.493	1.5384	2.6548	0.8145	17.4034	0.2937	15.8372	10.986	0.0326	0.007	0.0082	0.0042	99.073		23.5701	47.2827	29.1472		61.8641
P009-Px-10	50.0837	1.4369	2.5563	0.7835	17.3365	0.3204	16.1042	11.2757	0.0273	0	0.0023	0.005	99.9318		23.8796	47.4597	28.6607		62.3482
P009-Px-11	49.1346	1.7447	2.0895	0.3715	22.161	0.3484	12.0716	12.7445	0.0277	0	0	0.0039	100.697		27.2072	35.8616	36.9312		49.2653
P009-Px-12	44.8587	0.9403	1.2078	0.0056	42.6023	0.5151	0.2055	8.261	0.0012	0.0016	0	0.0105	98.6096		19.7616	0.684075	79.5543		0.852553
CE6YJFM-S3544
P011-Px-04	48.4515	2.1464	3.4756	0.7198	14.6511	0.2549	11.9601	16.9188	0.0463	0.0062	0	0.0078	98.6385		37.5981	36.9858	25.4161		59.2703
P011-Px-05	47.4151	1.1832	1.486	0.1051	32.3833	0.4486	5.9665	9.6878	0.0379	0.0119	0.0073	0.0034	98.7361		22.3893	19.1884	58.4223		24.7239
P011-Px-06	47.5587	1.3743	1.5452	0.1347	29.7422	0.418	7.7298	9.5492	0.0049	0.0108	0.0035	0	98.0712		21.9405	24.7144	53.3451		31.661
CE6YJFM-S3544
P015-Px-05	47.29	1.8491	1.917	0.1552	26.214	0.3714	5.6434	15.9567	0.0399	0	0.0003	0	99.4371		36.0415	17.738	46.2205		27.7336
P015-Px-06	47.7853	0.69	0.5936	0.0481	38.2407	0.5143	6.4965	6.1372	0.0203	0.0005	0	0.0062	100.533		13.6294	20.0766	66.294		23.2447
CE6YJFM-S3544
P025-Px-12	49.6048	0.9287	0.893	0.1979	28.5246	0.4225	14.7635	4.2827	0.0136	0	0	0	99.6314		9.09394	43.6241	47.282		47.9881
P025-Px-13	49.1927	1.4661	2.1624	0.2053	27.5491	0.4155	12.2568	7.5854	0.0202	0.0032	0	0.0219	100.878		16.4375	36.9604	46.6021		44.2308
P025-Px-14	45.5734	1.2928	1.7676	0.0452	40.0171	0.5041	2.0733	8.3997	0.0172	0.0088	0	0.0072	99.7065		19.7533	6.78485	73.4619		8.45498
P025-Px-15	48.3461	1.6323	1.9144	0.2546	27.9687	0.4078	11.6993	7.5779	0.0406	0	0	0.0108	99.8524		16.585	35.6312	47.7838		42.7155
P025-Px-16	47.5708	2.365	4.2315	0.7983	17.9217	0.3061	12.9311	13.357	0.0319	0	0.0065	0.0246	99.5444		29.4586	39.6864	30.8549		56.2598
P025-Px-17	47.2341	2.2619	2.8582	0.1683	23.8827	0.3717	7.978	14.7175	0.035	0.0023	0.0111	0	99.5208		33.1007	24.9689	41.9303		37.3232
P025-Px-18	46.6419	1.6086	1.9574	0.0841	30.3448	0.3908	5.3977	12.6224	0.0101	0	0.0032	0.0121	99.0731		28.8041	17.1405	54.0553		24.0752
P025-Px-19	47.8827	1.6811	2.3961	0.1991	27.2907	0.4151	9.8998	9.7811	0.0386	0	0	0.0147	99.599		21.8031	30.7086	47.4883		39.2708
P025-Px-20	47.8972	1.753	1.9075	0.213	28.0856	0.4225	10.8195	8.2769	0.0375	0	0	0	99.4126		18.2886	33.2677	48.4437		40.7136
P025-Px-21	47.3014	1.8022	2.3256	0.1036	26.4843	0.3549	5.83	15.2221	0.0456	0.0028	0	0	99.4727		34.5885	18.4344	46.9772		28.1821
P025-Px-22	46.4911	1.4056	1.704	0.0634	34.432	0.4924	5.0624	9.4155	0.0177	0.0003	0	0	99.0845		21.7254	16.2549	62.0196		20.7665
P025-Px-23	45.6611	1.4432	1.8288	0.0436	35.2231	0.4305	2.2491	12.2594	0.0005	0.0067	0.0202	0	99.1662		28.5866	7.29802	64.1154		10.2194
CE6YJFM-S3551
P001-Px-01	49.2726	1.6989	3.0412	0.7054	17.6246	0.3018	14.3737	12.2896	0.0401	0	0.0026	0.0068	99.3572		26.6877	43.4355	29.8768		59.2472
P001-Px-02	49.2522	1.8537	3.2864	0.7594	15.981	0.2756	13.5965	14.7005	0.0339	0	0.0098	0	99.749		31.891	41.0456	27.0634		60.2646
P001-Px-03	48.983	2.0995	3.5007	0.8201	13.3247	0.2393	12.3737	17.7306	0.0524	0	0.0155	0.0054	99.1449		39.0964	37.9679	22.9357		62.3409
P001-Px-04	49.6717	1.3863	2.1422	0.4509	22.2101	0.3689	14.1291	9.6793	0.0239	0.0129	0.0057	0.0086	100.089		20.7361	42.1211	37.1428		53.1403
P001-Px-05	47.4552	0.704	0.6113	0.0454	38.7324	0.5423	4.9797	6.5579	0	0.002	0	0.0043	99.6344		14.9988	15.8488	69.1524		18.6454
P001-Px-06	50.2482	1.2556	2.4451	0.6502	20.6966	0.3573	16.7127	7.5508	0.0316	0	0.0152	0	99.9632		16.0779	49.5206	34.4015		59.0078
P001-Px-07	47.9224	1.9163	2.4101	0.2461	23.2869	0.3268	8.8676	14.7143	0.0296	0	0	0	99.7201		32.5304	27.2809	40.1887		40.4344
P001-Px-08	48.673	1.3311	1.9616	0.3203	26.4259	0.4071	13.3795	6.4695	0.0128	0	0.0071	0.0093	98.9974		14.1513	40.7257	45.123		47.439
P001-Px-09	49.5537	1.8006	3.0642	0.8435	16.4667	0.3198	15.0818	12.7642	0.0373	0	0.002	0.0011	99.935		27.3876	45.0315	27.5809		62.0163
P001-Px-10	48.5182	1.6154	2.1791	0.3123	23.9662	0.3775	11.8246	10.7077	0.0209	0.0042	0.0092	0.0093	99.5443		23.3431	35.8717	40.7852		46.7951
P001-Px-11	47.5126	1.221	1.5607	0.1261	31.1535	0.4303	7.0558	10.4741	0.0214	0	0	0.0114	99.5668		23.4783	22.0089	54.5128		28.7617
P001-Px-12	50.4913	0.7851	1.0322	0.3303	25.6743	0.4211	16.9093	4.3457	0.023	0.0006	0	0.0049	100.018		9.06903	49.1054	41.8255		54.003
P001-Px-13	48.1459	2.252	3.4808	0.7291	17.1291	0.2892	12.3259	14.9595	0.0617	0	0.0023	0	99.3755		32.8902	37.7113	29.3985		56.1934
P001-Px-14	50.3103	0.93	0.8327	0.2329	27.1698	0.415	14.8748	5.366	0.0229	0	0	0.0029	100.157		11.3507	43.7851	44.8642		49.3913
P001-Px-15	50.0019	0.8188	0.8116	0.2017	28.3211	0.3924	14.1459	5.1752	0.0204	0	0.0048	0.011	99.9048		11.0185	41.9111	47.0704		47.1009
P001-Px-16	48.466	0.7884	0.7633	0.1	33.4345	0.4979	8.9395	6.999	0	0.0009	0	0	99.9895		15.3694	27.3172	57.3134		32.2781
P001-Px-17	47.8393	1.9193	2.7938	0.3726	23.6044	0.3758	11.0018	11.8109	0.0565	0	0.0117	0.0012	99.7872		25.9314	33.6132	40.4555		45.3811
P001-Px-18	48.8883	1.8232	3.1472	0.7224	17.6714	0.2962	13.9019	13.162	0.057	0	0	0	99.6697		28.4264	41.7808	29.7929		58.3745
P001-Px-19	48.504	1.9774	3.241	0.6954	17.6243	0.3083	12.8352	13.9355	0.0493	0	0	0	99.1702		30.5909	39.208	30.2011		56.4883
P001-Px-20	47.8994	1.3345	1.8905	0.1539	28.3511	0.4104	7.8601	12.3282	0.0303	0	0.0057	0.0082	100.272		27.1561	24.0934	48.7505		33.0754
P001-Px-21	50.0429	1.1978	1.7211	0.4741	22.7474	0.3587	15.6705	7.2238	0.0234	0.0015	0.0273	0.0012	99.4898		15.4396	46.6076	37.9528		55.1175
P001-Px-22	49.5687	1.3348	2.5982	0.7975	15.4056	0.2998	15.5857	13.6443	0.058	0.0029	0.0009	0.0098	99.3061		28.8105	45.7961	25.3933		64.3299
P001-Px-23	50.336	1.1973	2.2104	0.7082	15.4684	0.2654	15.9553	13.1171	0.0443	0	0.0105	0	99.3129		27.6762	46.8464	25.4774		64.7731
P001-Px-24	50.8706	0.844	1.2923	0.3591	23.3646	0.3978	16.9129	6.0168	0.0249	0	0	0.0033	100.086		12.5898	49.2463	38.1639		56.3393
P001-Px-25	48.1524	1.7467	1.9749	0.184	24.5132	0.3769	9.34	13.0464	0.0189	0.0005	0	0	99.3537		28.877	28.7681	42.3549		40.4484
P001-Px-26	46.841	1.157	1.3814	0.0876	35.1972	0.4719	5.0299	9.6958	0.0163	0	0	0.0112	99.8893		21.9506	15.8462	62.2032		20.3028
P001-Px-27	48.1319	2.0818	2.7539	0.5263	21.9711	0.3467	12.091	11.7594	0.0392	0.0039	0	0.0198	99.7251		25.7115	36.7881	37.5004		49.5206
P001-Px-28	52.0953	0.5748	0.9042	0.3697	22.7304	0.3604	19.4127	4.2593	0.0335	0	0.0048	0.003	100.748		8.6894	55.1113	36.1993		60.3558
P001-Px-29	48.1257	1.829	2.3843	0.3426	24.7311	0.3835	10.745	11.1371	0.0525	0	0.0107	0.0044	99.7458		24.5337	32.9382	42.5281		43.6463
P001-Px-30	46.6227	0.9026	0.8931	0.0724	39.7816	0.5387	4.395	6.6946	0.0231	0	0	0	99.9238		15.2618	13.9426	70.7956		16.4537
P001-Px-31	49.2455	1.8552	3.231	0.7908	17.2236	0.3007	14.3318	12.5889	0.0342	0.0029	0.0048	0	99.6094		27.3805	43.3767	29.2428		59.7315
P001-Px-32	49.1209	1.6881	2.8285	0.709	17.9353	0.3225	14.3301	12.3493	0.056	0	0	0	99.3396		26.6774	43.0778	30.2448		58.751
P001-Px-33	45.2616	0.8068	0.9289	0.0381	42.8686	0.4994	2.3784	5.9906	0	0.003	0	0	98.7753		14.0083	7.73934	78.2523		9.00011
P001-Px-34	49.3332	1.977	3.28	0.8145	14.4296	0.2811	13.3705	16.4282	0.0782	0.0125	0.0103	0	100.015		35.4835	40.1871	24.3294		62.2896
P001-Px-35	49.1434	1.6598	3.0806	0.7872	17.4842	0.3239	14.9226	12.2251	0.0357	0.0098	0	0.0168	99.6892		26.2119	44.524	29.264		60.3404
P001-Px-36	48.1124	2.1617	3.4	0.7394	15.9443	0.2765	12.3394	15.6985	0.0422	0.0017	0.0192	0	98.7351		34.6422	37.8918	27.466		57.9759
P001-Px-37	50.9393	0.7995	1.0187	0.369	21.7392	0.3631	17.0297	7.672	0.0287	0.0066	0.0159	0.0047	99.9866		15.8709	49.0233	35.1057		58.2716
P001-Px-38	48.6981	1.8297	2.5877	0.5706	21.1046	0.3621	13.6275	10.7792	0.0315	0.0061	0	0.0046	99.6017		23.3228	41.0311	35.6461		53.5114
P001-Px-39	49.7493	1.5789	2.9209	0.8274	16.9476	0.3062	15.6203	11.7264	0.0281	0.002	0.0054	0.0021	99.7147		25.114	46.5525	28.3335		62.1645
P001-Px-40	49.5574	1.7024	2.7175	0.6778	18.0046	0.3054	14.5401	12.7673	0.0424	0	0.0031	0.0053	100.323		27.1324	42.9991	29.8685		59.0099
P001-Px-41	49.8201	1.4956	2.6172	0.7601	16.8464	0.299	15.9445	11.5979	0.0404	0	0.0057	0	99.427		24.7098	47.272	28.0181		62.7865
P001-Px-42	49.717	1.6895	2.8045	0.6436	17.547	0.2741	14.05	13.1613	0.0357	0	0.0017	0	99.9243		28.3585	42.1274	29.5141		58.803
P001-Px-43	48.366	2.0673	2.4858	0.4824	20.5393	0.327	11.7219	13.051	0.0158	0.0035	0	0	99.0599		28.7491	35.932	35.3189		50.4302
P001-Px-44	50.5636	1.1773	2.4744	0.7472	17.9642	0.3222	17.4224	9.3942	0.0277	0	0.0298	0	100.123		19.7101	50.8675	29.4224		63.3547
P001-Px-45	49.7917	1.5554	2.8896	0.7803	17.5795	0.3171	16.0342	10.5072	0.0341	0.0034	0	0.0132	99.5056		22.5754	47.94	29.4846		61.9183
P001-Px-46	48.9833	1.8236	2.6361	0.5534	19.7976	0.2997	13.4365	11.7919	0.0601	0	0.0207	0.0016	99.4045		25.6657	40.6967	33.6375		54.7483
P001-Px-47	48.784	1.8861	3.327	0.8503	15.8016	0.2652	14.1284	13.9829	0.0334	0.0012	0.0311	0	99.0912		30.4118	42.7603	26.8279		61.4476
P001-Px-48	48.632	1.9343	3.3359	0.8656	16.9443	0.316	14.5299	12.42	0.0537	0.0034	0	0	99.0352		27.0786	44.083	28.8384		60.4528
P001-Px-49	49.1706	1.5028	2.1348	0.4206	24.9758	0.39	13.2097	8.2897	0.0275	0	0.0052	0.003	100.13		17.9553	39.8153	42.2294		48.5288
P001-Px-50	48.4757	2.2249	3.9022	0.9458	13.0506	0.2377	12.6173	17.8647	0.0597	0	0	0	99.3786		39.1683	38.4954	22.3363		63.2818
P001-Px-51	49.0665	1.8333	3.47	0.8179	17.1049	0.3163	14.2331	12.3731	0.0385	0.0038	0.0216	0	99.2789		27.1746	43.4998	29.3256		59.7316
P001-Px-52	48.4744	1.7152	2.6629	0.5967	18.8844	0.3142	13.8043	11.3345	0.0257	0.0005	0	0	97.8126		25.0289	42.4186	32.5525		56.58
P001-Px-53	49.4386	1.8475	3.3874	0.8492	15.8978	0.2816	14.3613	13.8278	0.0535	0.0049	0	0.0018	99.9514		29.9156	43.2356	26.8487		61.6908
P001-Px-54	48.6376	1.978	3.4481	0.7813	15.8106	0.2758	13.0855	15.1388	0.0614	0	0.0073	0	99.2245		33.1336	39.8538	27.0126		59.6021
P001-Px-55	48.7442	1.9738	3.4454	0.821	15.9357	0.2995	13.6089	14.6803	0.0551	0.0058	0	0.0092	99.5789		31.8737	41.1172	27.0091		60.3544
CE6YJFM-S3544
P068-Px-09	50.1341	1.3619	2.2904	0.7387	14.4265	0.2881	15.0584	15.1095	0.0297	0	0	0	99.4373		31.9265	44.2775	23.796		65.0437
P068-Px-10	50.0367	1.3576	2.5437	0.7594	15.0111	0.2753	15.1972	13.9571	0.0439	0.0035	0	0.005	99.1907		29.8082	45.1656	25.0262		64.3459
P068-Px-11	47.8876	2.3691	3.7069	0.6605	16.0907	0.2735	12.4802	15.441	0.0409	0.0002	0	0.0045	98.955		34.0344	38.2796	27.686		58.0297
P068-Px-12	48.9782	2.0752	3.5071	0.8408	19.8451	0.3288	15.9184	8.0833	0.0285	0.0085	0.0126	0	99.6262		17.6776	48.4436	33.8789		58.8461
P068-Px-13	47.9465	2.2309	2.6577	0.3406	21.9591	0.3172	10.3954	13.9385	0.0423	0.0005	0	0.015	99.8436		30.603	31.7609	37.6361		45.767
P068-Px-14	46.8687	2.1385	2.5585	0.1261	25.2119	0.35	7.2946	14.5185	0.0099	0	0	0	99.0766		32.7359	22.8879	44.3762		34.027
P068-Px-15	46.6393	1.8736	2.3643	0.0951	29.9079	0.4501	6.7621	11.1804	0	0	0	0	99.2729		25.4464	21.4167	53.1369		28.7266
P068-Px-16	48.1435	2.0045	3.2267	0.5317	18.5985	0.3406	12.5047	13.8193	0.0404	0	0.0104	0.0087	99.2289		30.2135	38.0445	31.742		54.5155
P068-Px-17	50.0197	1.1003	2.5838	0.7696	20.475	0.334	18.7313	5.3019	0.0138	0	0.0231	0.0218	99.3743		11.197	55.0481	33.7549		61.989
CE6YJFM-S3576
P003-Px-18	49.287	1.763	3.137	0.851	16.299	0.271	14.506	13.719	0.061	0	0	0.003	99.897		29.422	43.2912	27.2868		61.3381
P003-Px-19	48.076	1.793	2.369	0.23	24.296	0.348	8.088	14.984	0.041	0	0	0.008	100.233		33.1468	24.8976	41.9556		37.2422
P003-Px-20	48.642	1.966	3.478	0.83	14.959	0.239	13.1	16.551	0.059	0	0	0.011	99.835		35.6259	39.2388	25.1354		60.9542
P003-Px-21	48.147	1.695	2.001	0.188	22.023	0.295	6.94	18.008	0.017	0.006	0.011	0.012	99.343		40.1452	21.5294	38.3254		35.9693
P003-Px-22	50.853	1.039	2.048	0.653	20.675	0.333	18.306	5.805	0.028	0.007	0	0	99.747		12.2421	53.7217	34.0362		61.2158
P003-Px-23	52.182	0.604	0.911	0.422	22.303	0.31	19.5	4.228	0.012	0.042	0.003	0.002	100.519		8.6686	55.6354	35.696		60.916
P003-Px-24	50.808	0.769	1.019	0.345	23.361	0.455	16.507	6.46	0.012	0	0.01	0	99.746		13.5524	48.1899	38.2576		55.7447
P003-Px-25	45.995	1.199	1.364	0.075	39.044	0.553	3.543	8.064	0	0.005	0	0.01	99.852		18.5495	11.3411	70.1095		13.9239
P003-Px-26	45.004	1.258	1.301	0.011	42.248	0.497	0.211	9.247	0	0	0.001	0.021	99.799		21.7472	0.690539	77.5623		0.882446
P003-Px-27	47.915	0.691	0.638	0.064	36.709	0.554	6.928	5.627	0	0.01	0.016	0	99.152		12.8109	21.9489	65.2403		25.1739
P003-Px-28	49.456	0.973	0.82	0.209	28.919	0.496	13.119	5.645	0.03	0.004	0	0	99.671		12.1461	39.2805	48.5734		44.7112
P003-Px-29	50.959	0.707	0.946	0.307	23.931	0.374	16.19	6.451	0	0	0	0	99.865		13.535	47.2696	39.1954		54.6691
P003-Px-30	48.579	2.11	3.476	0.766	16.676	0.298	13.067	15.016	0.063	0.014	0.01	0.016	100.091		32.49	39.3437	28.1663		58.2783
P003-Px-31	50.106	1.314	2.398	0.714	20.385	0.379	16.847	7.898	0.015	0.007	0	0.002	100.065		16.7137	49.6113	33.675		59.5672
P003-Px-32	48.261	2.056	2.721	0.494	22.988	0.343	12.094	11.319	0.031	0	0.009	0.012	100.328		24.5566	36.5118	38.9316		48.3962
P003-Px-33	45.282	0.834	0.673	0.001	45.36	0.528	0.189	6.909	0	0.005	0	0.008	99.789		16.2255	0.617658	83.1568		0.737286
P003-Px-34	47.44	1.163	1.364	0.133	34.541	0.478	6.341	8.934	0.013	0	0	0.016	100.423		19.977	19.7308	60.2922		24.6564
P003-Px-35	50.75	0.878	1.248	0.398	22.341	0.36	16.201	7.441	0	0	0	0	99.617		15.6898	47.537	36.7732		56.3835
P003-Px-36	49.314	1.675	3.643	1.058	16.113	0.258	15.791	11.914	0.013	0	0	0.006	99.785		25.6401	47.2905	27.0694		63.5967
P003-Px-37	49.495	1.644	2.81	0.762	17.291	0.286	14.584	12.836	0.015	0	0.006	0.009	99.738		27.5283	43.5241	28.9476		60.0567
P003-Px-38	49.178	1.901	3.197	0.901	15.207	0.256	14.439	14.785	0.061	0	0	0	99.925		31.6265	42.9804	25.3931		62.8612
P003-Px-39	46.533	1.324	1.56	0.103	34.092	0.474	4.256	10.969	0.035	0	0	0.01	99.356		25.2135	13.6135	61.173		18.2032
P003-Px-40	45.311	1.075	1.17	0.015	41.293	0.533	0.345	9.55	0.024	0.018	0	0.015	99.349		22.5959	1.13592	76.2682		1.46752
P003-Px-41	45.9	1.087	1.444	0.063	36.921	0.538	1.449	12.498	0.002	0	0	0.007	99.909		28.8399	4.65291	66.5072		6.53865
P003-Px-42	49.156	0.955	0.721	0.143	29.796	0.45	11.227	7.101	0.026	0	0.001	0.01	99.586		15.4425	33.9754	50.5821		40.1802
P003-Px-43	48.99	1.706	2.671	0.603	19.126	0.364	13.608	12.739	0.044	0.003	0.006	0.014	99.874		27.3336	40.6312	32.0352		55.9147
P003-Px-44	48.911	1.819	2.929	0.705	18.443	0.314	14.156	12.35	0.039	0	0	0	99.666		26.59	42.4126	30.9974		57.775
P003-Px-45	49.127	1.635	2.993	0.863	17.058	0.362	15.251	12.728	0.034	0.006	0	0.001	100.058		26.9281	44.9001	28.1718		61.4464
P003-Px-46	49.715	1.553	2.946	0.902	12.962	0.212	14.855	16.764	0.054	0	0	0.006	99.969		35.2525	43.4698	21.2777		67.1374
P003-Px-47	49.053	1.695	2.16	0.481	22.24	0.328	13.918	10.167	0.015	0	0	0.012	100.069		21.68	41.2996	37.0205		52.7318
P003-Px-48	48.335	2.116	3.02	0.613	17.223	0.271	11.782	16.928	0.027	0.02	0.001	0	100.336		36.1956	35.0568	28.7476		54.9442
P003-Px-49	49.103	1.86	3.396	0.949	14.532	0.27	13.87	15.734	0.019	0	0	0.001	99.734		33.9248	41.6158	24.4594		62.9825
P003-Px-50	48.391	1.8	3.717	0.979	16.433	0.307	14.459	13.525	0.07	0.018	0.005	0.009	99.713		29.1025	43.2947	27.6027		61.0667
CE6YJFM-S3576
P001-Px-16	48.435	2.043	4.179	1.061	14.845	0.258	14.654	14.532	0.057	0	0.015	0.021	100.1		31.2433	43.8421	24.9146		63.7641
P001-Px-17	48.362	2.181	3.975	0.931	16.894	0.281	15.031	12.426	0.016	0	0.007	0.013	100.117		26.7051	44.9525	28.3424		61.331
P001-Px-18	48.22	2.466	4.22	0.912	16.727	0.294	13.871	13.715	0.058	0.007	0.005	0.003	100.498		29.7668	41.8935	28.3397		59.6491
P001-Px-19	47.337	2.741	5.1	1.132	16.022	0.309	13.838	13.696	0.037	0.024	0	0.011	100.247		30.1278	42.3595	27.5127		60.6243
P001-Px-20	49.129	1.719	3.557	1.002	14.888	0.25	15.07	14.135	0.066	0	0.012	0.015	99.843		30.2497	44.8788	24.8716		64.342
P001-Px-21	51.341	0.889	1.36	0.524	19.427	0.344	18.398	7.71	0	0.014	0	0	100.007		15.9044	52.8125	31.2831		62.8005
P001-Px-22	45.919	3.562	5.887	0.769	17.519	0.219	11.66	14.463	0.083	0	0.01	0.015	100.106		32.6005	36.5736	30.826		54.2638
P001-Px-23	49.987	1.401	2.938	0.853	20.088	0.38	17.63	7.419	0.065	0.013	0.003	0.013	100.79		15.5752	51.5043	32.9205		61.0061
P001-Px-24	47.866	2.267	4.804	0.689	17.845	0.264	12.982	13.898	0.08	0	0.004	0.011	100.71		30.2832	39.3635	30.3534		56.4619
P001-Px-25	44.82	1.694	2.535	0.014	36.731	0.442	1.439	12.11	0.003	0	0.014	0.024	99.826		28.304	4.68022	67.0158		6.52787
P001-Px-26	45.764	3.962	5.912	0.841	16.965	0.243	11.431	15.14	0.063	0	0	0.016	100.337		34.1836	35.9153	29.9011		54.5689
P001-Px-27	46.81	3.163	5.446	0.919	16.615	0.254	12.698	14.353	0.085	0.004	0.002	0.017	100.366		31.9004	39.2728	28.8268		57.6697
P001-Px-28	46.431	3.271	5.68	0.977	16.377	0.3	12.518	14.389	0.067	0.002	0	0.027	100.039		32.2675	39.0636	28.6689		57.6734
P001-Px-29	46.743	3.198	4.988	0.698	16.306	0.295	11.699	16.116	0.023	0	0	0.024	100.09		35.7143	36.0775	28.2081		56.1207
P001-Px-30	47.567	2.263	3.579	0.405	21.858	0.355	12.782	10.803	0.023	0.009	0	0.011	99.655		23.6634	38.9614	37.3753		51.0389
P001-Px-31	44.868	1.892	2.393	0.023	36.937	0.462	2.074	11.03	0.022	0	0.001	0.004	99.706		25.8012	6.75112	67.4477		9.09868
P001-Px-32	44.858	3.395	3.743	0.04	28.866	0.364	5.244	13.616	0.003	0.022	0.002	0.035	100.188		31.3394	16.7961	51.8645		24.4625
P001-Px-33	45.816	3.688	5.651	0.788	16.749	0.308	11.845	15.127	0.063	0.006	0.013	0.018	100.072		33.8527	36.8875	29.2598		55.7657
P001-Px-34	46.348	3.449	5.536	1.031	15.72	0.281	12.728	14.803	0.077	0	0.008	0	99.981		33.0526	39.5475	27.4		59.0724
P001-Px-35	47.104	3.027	5.049	1.082	16.591	0.305	13.607	13.3	0.061	0.028	0.001	0.016	100.171		29.4337	41.9043	28.662		59.3828
P001-Px-36	43.962	3.911	3.574	0.018	28.058	0.366	4.896	14.554	0.045	0	0	0.016	99.4		33.6354	15.7456	50.619		23.7259
P001-Px-37	46.137	3.981	5.774	0.89	13.929	0.269	11.325	18.419	0.068	0.007	0.007	0.028	100.834		40.8841	34.9808	24.1351		59.1732
P001-Px-38	46.696	3.487	5.119	0.769	14.893	0.258	11.437	18.265	0.118	0	0.001	0.012	101.055		39.8746	34.7449	25.3805		57.7874
P001-Px-39	48.412	2.354	3.82	0.806	19.463	0.343	15.439	10.031	0.057	0	0	0.003	100.728		21.4757	45.9965	32.5278		58.5762
P001-Px-40	45.576	2.097	3.202	0	34.927	0.454	2.487	11.441	0.017	0.014	0.02	0.014	100.249		27.1328	8.20747	64.6597		11.2636
P001-Px-41	46.646	3.132	5.628	0.793	16.866	0.345	11.912	14.946	0.027	0.013	0	0.001	100.309		33.445	37.0932	29.4618		55.7331
P001-Px-42	46.788	3.284	5.592	0.83	18.151	0.35	12.483	13.263	0.057	0	0	0.009	100.807		29.6029	38.7717	31.6253		55.0758
P001-Px-43	48.631	1.678	3.569	0.531	25.004	0.375	15.341	5.12	0.046	0.013	0	0.015	100.323		11.1337	46.4221	42.4443		52.2381
P001-Px-44	45.195	2.612	3.014	0.03	31.55	0.468	5.155	11.494	0.018	0.009	0	0.005	99.55		26.5474	16.5685	56.8842		22.5567
P001-Px-45	46.821	3.267	5.376	0.838	18.857	0.333	12.66	12.386	0.041	0.002	0	0.012	100.593		27.6947	39.3914	32.9139		54.4793
P001-Px-46	47.036	3.398	4.805	0.557	18.129	0.306	11.212	15.177	0.061	0	0	0.021	100.702		33.7784	34.7247	31.4969		52.4371
P001-Px-47	46.429	3.779	5.667	0.909	14.586	0.229	11.431	17.481	0.081	0.009	0	0.01	100.611		39.0426	35.5271	25.4303		58.2819
P001-Px-48	47.826	2.459	3.368	0.32	23.635	0.395	12.25	9.847	0.023	0.019	0	0.004	100.146		21.7164	37.5943	40.6893		48.0232
P001-Px-49	47.289	2.144	3.327	0.235	26.647	0.36	11.452	8.441	0.033	0	0	0.006	99.934		18.6837	35.2739	46.0425		43.3786
P001-Px-50	47.071	3.382	5.213	0.838	17.514	0.333	12.994	13.159	0.059	0.004	0	0.019	100.586		29.299	40.2602	30.4408		56.9443
P001-Px-51	46.448	2.604	2.62	0.044	32.202	0.454	8.012	7.672	0.011	0	0.003	0	100.07		17.4527	25.3628	57.1845		30.7252
P001-Px-52	45.535	3.769	5.184	0.204	23.332	0.333	9.371	12.876	0.042	0	0	0.02	100.666		29.1775	29.5499	41.2725		41.7239
P001-Px-53	51.527	0.956	1.826	0.621	17.19	0.334	17.474	11.041	0.03	0.027	0	0.019	101.045		22.6361	49.8527	27.5113		64.4392
P001-Px-54	46.036	3.821	5.848	0.59	18.93	0.346	10.907	14.671	0.04	0.022	0	0.023	101.234		32.8755	34.0111	33.1135		50.6686
P001-Px-55	47.114	3.037	5.543	1.002	13.182	0.238	11.656	18.606	0.08	0	0	0.013	100.471		41.2401	35.9517	22.8082		61.1841
P001-Px-56	46.851	3.419	5.281	0.601	15.874	0.232	10.695	18.146	0.057	0	0.002	0.013	101.171		39.9512	32.7667	27.2821		54.5668
P001-Px-57	46.87	3.37	5.458	1.017	16.384	0.285	12.833	14.557	0.075	0	0	0.03	100.879		32.2024	39.5046	28.293		58.2685
P001-Px-58	47.605	2.868	4.292	0.495	19.43	0.3	11.861	13.584	0.082	0.014		0.006	100.538		30.0153	36.4704	33.5143		52.1119
P001-Px-59	47.583	3.031	4.837	1.023	15.91	0.256	13.094	14.674	0.052	0	0	0.02	100.48		32.3823	40.2101	27.4076		59.4668
P001-Px-60	45.58	3.726	6.196	0.504	19.897	0.264	10.121	14.401	0.064	0	0.01	0.019	100.782		32.7168	31.9967	35.2865		47.5553
CE6YJFM-S3570
P107-Px-04	50.0325	1.3658	1.87	0.4992	20.3906	0.3694	14.7949	10.5652	0.0416	0.0011	0	0	99.9302		22.4454	43.7386	33.816		56.3972
P107-Px-05	49.509	1.3054	1.4204	0.2328	24.2925	0.3948	12.7283	9.7157	0.0271	0	0.0037	0	99.6297		20.943	38.1801	40.8769		48.2944
P107-Px-06	47.1255	1.0957	1.0683	0.1341	33.7003	0.4626	5.8994	9.5273	0.0212	0.0042	0.0054	0	99.0437		21.6314	18.6391	59.7296		23.7839
P107-Px-07	47.3584	0.9738	0.9135	0.0751	36.7535	0.4915	3.9443	9.9105	0	0	0.0099	0	100.43		22.4779	12.449	65.0731		16.0586
P107-Px-08	46.149	0.9947	0.969	0.0356	41.3082	0.5122	1.5056	9.0769	0.0095	0.0009	0.0059	0	100.567		20.9058	4.82548	74.2688		6.10093
CE6YJFM-S3570
P004-Px-05	44.9147	0.7324	0.9115	0	48.0354	0.5129	0.1385	4.48	0.004	0	0.0312	0	99.7605		10.6236	0.457031	88.9194		0.511356
P004-Px-06	45.377	0.4526	0.4322	0.0073	46.8785	0.7115	0.1693	5.4778	0	0.0045	0.0592	0.0048	99.5747		12.9475	0.556851	86.4957		0.639672
P004-Px-07	44.8279	0.7158	0.9552	0	47.3367	0.4822	0.1507	5.0028	0.0235	0.0223	0.0296	0	99.5466		11.8649	0.497356	87.6377		0.564311
CE6YJFM-S3570
P024-Px-02	47.6943	1.1959	1.3383	0.1441	30.0529	0.4337	5.7959	13.2808	0.0137	0	0.0019	0	99.9515		29.6406	18.0006	52.3589		25.5837
P024-Px-03	44.8245	0.4354	0.5258	0.0079	46.2086	0.5958	0.324	5.4629	0.0164	0.0053	0.0351	0.0052	98.4469		13.0115	1.07387	85.9147		1.23449
P024-Px-04	44.8415	0.4489	0.5861	0.0068	46.9987	0.6402	0.1975	5.1854	0.0165	0	0.0167	0	98.9382		12.3027	0.65206	87.0453		0.743535
P024-Px-05	44.566	0.4846	0.52	0	47.1312	0.6671	0.2136	4.8309	0	0	0.0291	0.0122	98.4548		11.5241	0.709062	87.7668		0.801419
CE6YJFM-S3568
P003-Px-06	48.9624	1.5918	1.7829	0.336	23.9781	0.396	12.3844	10.2618	0.0334	0.005	0	0.004	99.7358		22.2053	37.2916	40.5032		47.9358
P003-Px-07	49.2248	1.8387	2.2905	0.494	17.7959	0.2677	11.651	15.6175	0.0554	0.0016	0.0077	0.0258	99.2707		34.1571	35.4598	30.3831		53.8552
P003-Px-08	48.239	0.7751	0.7021	0.0857	35.4927	0.4944	6.8456	7.8557	0.0075	0.0004	0.0108	0.0276	100.537		17.423	21.1277	61.4494		25.5854
P003-Px-09	46.0822	1.0714	1.2047	0.0768	37.415	0.4661	1.5939	11.4963	0.0022	0.0023	0	0.0121	99.4231		26.7846	5.16762	68.0478		7.05811
P003-Px-10	50.1275	1.4048	2.5601	0.7403	15.8191	0.2669	15.1977	13.8794	0.0383	0	0.0116	0.0048	100.05		29.2958	44.6391	26.065		63.1351
P003-Px-11	46.8212	0.7055	0.5596	0.0607	39.9328	0.5473	3.8189	7.2687	0.0171	0	0	0	99.7317		16.6121	12.1453	71.2426		14.5649
P003-Px-12	46.5458	0.7195	0.5794	0.0468	42.0237	0.5543	2.0998	7.8815	0.0056	0	0.004	0.0135	100.474		18.0734	6.70059	75.226		8.17877
P003-Px-13	48.6505	1.5599	1.8443	0.1864	23.5515	0.3414	8.969	14.8076	0.0294	0.0047	0.0088	0.0017	99.9551		32.4206	27.3265	40.2529		40.4361
P003-Px-14	49.6317	1.3547	1.5393	0.2919	25.6174	0.3807	12.9806	8.3723	0.0337	0	0.0055	0.0072	100.215		18.0309	38.9018	43.0674		47.459
CE6YJFM-S3578
P029-Px-05	48.949	0.7897	0.6523	0.0742	32.1494	0.4657	8.5103	8.8437	0.0272	0.0088	0	0	100.47		19.3166	25.8669	54.8165		32.0598
P029-Px-06	50.622	0.7166	0.8125	0.2753	25.5701	0.4282	15.6397	5.9897	0.0352	0.0021	0	0	100.091		12.5534	45.6127	41.8339		52.1606
P029-Px-07	49.8058	1.455	2.29	0.6271	18.4198	0.3399	14.7336	12.1346	0.057	0	0.0096	0	99.8725		25.8094	43.6078	30.5829		58.778
P029-Px-08	46.0037	0.6322	0.466	0.0129	45.1632	0.5594	0.6613	6.8467	0	0	0.0028	0	100.348		15.9143	2.13898	81.9468		2.54381
P029-Px-09	45.2223	0.5146	0.4693	0.0044	47.9224	0.5249	0.1394	5.2694	0	0.0022	0.0004	0	100.069		12.2908	0.452464	87.2567		0.515869
P029-Px-10	50.9531	1.0725	1.8129	0.5911	18.9849	0.3265	16.8557	9.6509	0.0478	0.0054	0.0048	0.0079	100.313		20.1368	48.9409	30.9223		61.2809
P029-Px-11	46.8428	1.1285	0.9199	0.081	35.0977	0.472	4.363	10.3565	0.0162	0.0052	0	0	99.2828		23.631	13.8534	62.5156		18.1401
P029-Px-12	48.4103	1.599	1.7459	0.2908	24.7115	0.383	11.8678	10.0587	0.0251	0	0	0	99.0923		21.9316	36.0083	42.0601		46.124
CE6YJFM-S3585
P076-Px-05	47.8708	1.9171	2.0853	0.2598	21.4711	0.3175	9.0359	16.1095	0.0516	0	0	0	99.1187		35.4488	27.669	36.8821		42.8637
P076-Px-06	47.733	1.544	1.6191	0.1612	24.635	0.3302	6.9776	16.1905	0.0307	0	0	0	99.2214		35.8745	21.5147	42.6108		33.5509
P076-Px-07	44.9953	0.9533	0.8724	0.0083	44.0859	0.5155	0.5479	7.371	0.0213	0	0.0049	0	99.3758		17.324	1.79195	80.8841		2.16744
P076-Px-08	47.7651	1.2099	1.3625	0.1467	30.0416	0.4333	8.0468	10.4079	0.0232	0	0	0.0282	99.4653		23.0996	24.8523	52.0481		32.3175
P076-Px-09	46.0924	1.0586	1.0877	0.0512	36.7489	0.4642	2.0917	12.03	0.0305	0	0.0008	0	99.6561		27.5742	6.67174	65.7541		9.21182
P076-Px-10	46.0851	1.1855	1.292	0.073	35.3419	0.4864	2.5758	12.474	0.0148	0	0.0006	0.024	99.5531		28.5792	8.2122	63.2086		11.4983
P076-Px-11	44.9195	1.0349	1.051	0.0309	41.7977	0.504	1.072	8.535	0.0138	0.0038	0.0018	0	98.9644		20.0094	3.49726	76.4934		4.37208
CE6YJFM-S3549
P001-Px-06	49.6539	1.6487	3.3324	0.8648	14.4017	0.2806	14.3717	15.1164	0.0392	0	0	0	99.7094		32.6081	43.1408	24.2511		64.0148
P001-Px-07	50.2385	1.389	2.4298	0.7523	14.2374	0.2822	14.9244	15.2632	0.045	0	0	0.0078	99.5698		32.3747	44.0514	23.5739		65.1404
P001-Px-08	45.5291	1.0863	1.3995	0.0742	39.2363	0.5297	1.6164	9.9596	0.0114	0.0021	0	0	99.4447		23.2496	5.2508	71.4996		6.8414
P001-Px-09	48.3038	1.4589	1.9121	0.226	24.9377	0.3537	8.8521	13.4054	0.0352	0.0098	0	0.0007	99.4954		29.6641	27.2584	43.0774		38.7547
P001-Px-10	46.4679	1.075	1.3224	0.1065	36.4052	0.4865	3.0406	10.9419	0.0347	0	0	0.0127	99.8933		25.1008	9.70637	65.1928		12.9592
P001-Px-11	45.2305	1.0461	1.2913	0.058	42.0827	0.5354	1.3291	8.0848	0.0255	0.002	0	0	99.6853		18.8963	4.32283	76.7809		5.33001
P001-Px-12	49.0316	1.4042	1.6308	0.2043	26.9361	0.4135	10.0274	10.731	0.0318	0.0033	0.0067	0.0157	100.436		23.4754	30.5256	45.999		39.8899
P001-Px-13	46.9854	0.9	0.9082	0.0958	33.7551	0.5052	6.821	8.308	0.0276	0.002	0.0041	0	98.3124		18.8177	21.4992	59.6831		26.4826
P001-Px-14	44.8281	0.8768	1.0455	0.0356	42.3709	0.5308	0.7396	8.2934	0	0	0	0	98.7208		19.5607	2.42745	78.0119		3.01775
P001-Px-15	49.5394	1.6759	1.9692	0.3913	23.7903	0.3735	12.608	10.1548	0.0313	0.0015	0.0093	0.0163	100.561		21.9464	37.9176	40.136		48.579
P001-Px-16	48.5053	0.7428	0.7178	0.0937	34.4176	0.4879	7.7017	7.6605	0	0	0.0327	0	100.36		16.9311	23.6874	59.3814		28.5154
CE6YJFM-S3587
P039-Px-01	48.6646	1.0983	1.0872	0.1479	30.7324	0.4434	7.7174	10.1761	0.0111	0	0	0.0034	100.082		22.661	23.9151	53.4239		30.9224
P039-Px-02	48.2189	0.952	0.9077	0.1371	33.2566	0.4502	6.1562	10.0655	0.0183	0	0.0015	0.0054	100.169		22.5719	19.2109	58.2172		24.8113
P039-Px-03	46.8144	0.8395	0.7763	0.0534	39.3649	0.4946	2.6309	8.5389	0.0179	0	0	0	99.5307		19.8907	8.52816	71.5812		10.6456
CE6YJFM-S3587
P153-Px-01	48.1385	1.3511	1.5029	0.1729	25.3555	0.3507	7.4415	14.8819	0.0536	0.0002	0	0	99.2488		33.0486	22.9963	43.9551		34.3478
P153-Px-02	48.2354	1.092	1.2607	0.1422	31.4937	0.4293	6.7499	10.9966	0.0146	0	0	0	100.414		24.4509	20.8851	54.664		27.6444
P153-Px-03	45.4703	0.8879	0.9302	0.016	43.7008	0.5096	0.414	8.1518	0.0111	0.0077	0	0	100.099		19.0277	1.34473	79.6276		1.66073
CE6YJFM-S3587
P214-Px-04	46.0873	1.0025	1.1208	0.0722	39.8229	0.5103	2.0094	9.0137	0.0116	0.0158	0.0189	0.0196	99.705		21.0126	6.51848	72.4689		8.25256
P214-Px-05	46.921	1.1874	1.2978	0.1102	36.615	0.4791	3.4334	10.3147	0.0099	0.0024	0.0188	0.0007	100.39		23.6169	10.9394	65.4437		14.3218
P214-Px-06	45.849	1.3654	1.138	0.0635	39.5888	0.497	1.0285	10.1158	0.0294	0.0094	0	0.0028	99.6876		23.8294	3.37147	72.7992		4.42621
Low-Ti Basalts (Porphyritic)
CE6YJFM-S3545
P106-Px-05	46.9844	3.1456	4.8611	0.7519	17.1048	0.2751	11.8851	14.9095	0.0914	0.0023	0.0034	0.0043	100.019		33.2796	36.9165	29.804		55.3301
P106-Px-06	46.848	3.2435	4.0729	0.447	21.3073	0.3444	11.4758	12.1459	0.0454	0.0068	0.0166	0	99.9536		27.1428	35.687	37.1702		48.9822
P106-Px-07	46.0988	1.8415	2.3525	0.0193	33.7139	0.4273	4.0482	11.4563	0.0186	0.0107	0.0076	0.0041	99.9988		26.3924	12.9778	60.6298		17.631
P106-Px-08	47.7271	2.5387	3.9124	0.5364	20.1694	0.337	12.4355	12.0326	0.0374	0.0186	0.01	0	99.7551		26.6904	38.3851	34.9245		52.3602
P106-Px-09	45.5306	2.5279	3.4436	0.0352	29.8843	0.4178	5.6577	12.1124	0.0283	0.0003	0.0341	0	99.6723		27.9643	18.1767	53.859		25.233
CE6YJFM-S3544
P027-Px-09-1	45.1619	3.831	7.5911	0.496	18.3449	0.2901	10.7183	13.8102	0.0922	0.0029	0	0.0328	100.371		32.0825	34.6495	33.2679		51.0171
P027-Px-09-2	46.6144	1.9381	2.2354	0.0756	30.1343	0.4211	5.6477	12.0098	0.0256	0	0.0219	0.0025	99.1264		27.6771	18.1117	54.2111		25.0429
P027-Px-10	49.7557	1.3138	1.8184	0.3764	25.0995	0.4243	15.183	6.3185	0.0093	0	0.0222	0	100.321		13.4322	44.9153	41.6525		51.8846
P027-Px-11	46.581	1.8342	1.944	0.0635	29.0913	0.3777	3.4018	15.7928	0.0291	0	0	0.016	99.1314		36.527	10.9488	52.5242		17.2495
P027-Px-12	47.6191	1.943	2.475	0.1365	27.876	0.3549	7.4695	12.8082	0.0474	0	0.0123	0.0186	100.76		28.486	23.1173	48.3967		32.3256
P027-Px-13	44.0514	4.7607	7.0028	0.6088	18.2778	0.2979	9.9988	14.3655	0.1028	0	0	0.0415	99.508		33.7634	32.7022	33.5344		49.3717
P027-Px-14	48.7451	1.8249	2.3043	0.4089	23.6433	0.3848	13.1555	8.9878	0.0369	0.0062	0	0.011	99.5087		19.645	40.0138	40.3412		49.7963
P027-Px-15	48.8779	1.7123	2.0481	0.3116	26.5568	0.4075	12.4161	8.2862	0.0272	0.0017	0.0158	0	100.661		17.8987	37.3212	44.7801		45.4575
P027-Px-16	45.3162	1.1979	1.2942	0.0165	44.852	0.5339	1.3593	5.3214	0	0.0116	0.029	0	99.9321		12.6023	4.47965	82.918		5.12559
CE6YJFM-S3544
P029-Px-07	44.9036	4.0771	6.8435	0.622	17.041	0.2879	10.6638	15.094	0.0582	0.002	0	0.0171	99.6102		34.9108	34.3218	30.7675		52.7303
P029-Px-08	44.4777	4.3911	6.8287	0.6129	17.4232	0.2923	10.2826	14.9168	0.0843	0	0	0.0166	99.3261		34.8306	33.4112	31.7582		51.2682
P029-Px-09	45.7305	2.7849	5.2125	0.3552	24.0103	0.3708	11.0682	9.7453	0.0342	0.003	0.0152	0.0098	99.3401		22.2037	35.0922	42.7041		45.1078
P029-Px-10	49.232	1.8941	3.0629	0.8811	15.913	0.2847	14.6624	13.3881	0.0488	0	0.0057	0	99.3728		28.9699	44.1506	26.8795		62.1575
P029-Px-11	50.4614	1.1521	2.1757	0.6806	20.2903	0.365	17.4448	7.0986	0.0452	0	0.0006	0.0074	99.7219		15.0352	51.4168	33.548		60.5154
P029-Px-12	45.5935	3.6911	5.9411	0.6767	17.5265	0.2738	11.053	14.3052	0.0522	0.0081	0	0.0077	99.1287		32.9858	35.4663	31.5479		52.9236
P029-Px-13	45.0697	4.1479	6.3736	0.6635	17.0268	0.2695	10.5087	15.2014	0.0771	0	0.0085	0.0141	99.3608		35.2566	33.9163	30.827		52.3858
P029-Px-14	51.5362	0.8545	1.4538	0.5194	20.3717	0.3591	19.0553	6.0767	0.0273	0.0031	0	0.006	100.263		12.5303	54.678	32.7916		62.5108
CE6YJFM-S3576
P001-Px-16	48.435	2.043	4.179	1.061	14.845	0.258	14.654	14.532	0.057	0	0.015	0.021	100.1		31.2433	43.8421	24.9146		63.7641
P001-Px-17	48.362	2.181	3.975	0.931	16.894	0.281	15.031	12.426	0.016	0	0.007	0.013	100.117		26.7051	44.9525	28.3424		61.331
P001-Px-18	48.22	2.466	4.22	0.912	16.727	0.294	13.871	13.715	0.058	0.007	0.005	0.003	100.498		29.7668	41.8935	28.3397		59.6491
P001-Px-19	47.337	2.741	5.1	1.132	16.022	0.309	13.838	13.696	0.037	0.024	0	0.011	100.247		30.1278	42.3595	27.5127		60.6243
P001-Px-20	49.129	1.719	3.557	1.002	14.888	0.25	15.07	14.135	0.066	0	0.012	0.015	99.843		30.2497	44.8788	24.8716		64.342
P001-Px-21	51.341	0.889	1.36	0.524	19.427	0.344	18.398	7.71	0	0.014	0	0	100.007		15.9044	52.8125	31.2831		62.8005
P001-Px-22	45.919	3.562	5.887	0.769	17.519	0.219	11.66	14.463	0.083	0	0.01	0.015	100.106		32.6005	36.5736	30.826		54.2638
P001-Px-23	49.987	1.401	2.938	0.853	20.088	0.38	17.63	7.419	0.065	0.013	0.003	0.013	100.79		15.5752	51.5043	32.9205		61.0061
P001-Px-24	47.866	2.267	4.804	0.689	17.845	0.264	12.982	13.898	0.08	0	0.004	0.011	100.71		30.2832	39.3635	30.3534		56.4619
P001-Px-25	44.82	1.694	2.535	0.014	36.731	0.442	1.439	12.11	0.003	0	0.014	0.024	99.826		28.304	4.68022	67.0158		6.52787
P001-Px-26	45.764	3.962	5.912	0.841	16.965	0.243	11.431	15.14	0.063	0	0	0.016	100.337		34.1836	35.9153	29.9011		54.5689
P001-Px-27	46.81	3.163	5.446	0.919	16.615	0.254	12.698	14.353	0.085	0.004	0.002	0.017	100.366		31.9004	39.2728	28.8268		57.6697
P001-Px-28	46.431	3.271	5.68	0.977	16.377	0.3	12.518	14.389	0.067	0.002	0	0.027	100.039		32.2675	39.0636	28.6689		57.6734
P001-Px-29	46.743	3.198	4.988	0.698	16.306	0.295	11.699	16.116	0.023	0	0	0.024	100.09		35.7143	36.0775	28.2081		56.1207
P001-Px-30	47.567	2.263	3.579	0.405	21.858	0.355	12.782	10.803	0.023	0.009	0	0.011	99.655		23.6634	38.9614	37.3753		51.0389
P001-Px-31	44.868	1.892	2.393	0.023	36.937	0.462	2.074	11.03	0.022	0	0.001	0.004	99.706		25.8012	6.75112	67.4477		9.09868
P001-Px-32	44.858	3.395	3.743	0.04	28.866	0.364	5.244	13.616	0.003	0.022	0.002	0.035	100.188		31.3394	16.7961	51.8645		24.4625
P001-Px-33	45.816	3.688	5.651	0.788	16.749	0.308	11.845	15.127	0.063	0.006	0.013	0.018	100.072		33.8527	36.8875	29.2598		55.7657
P001-Px-34	46.348	3.449	5.536	1.031	15.72	0.281	12.728	14.803	0.077	0	0.008	0	99.981		33.0526	39.5475	27.4		59.0724
P001-Px-35	47.104	3.027	5.049	1.082	16.591	0.305	13.607	13.3	0.061	0.028	0.001	0.016	100.171		29.4337	41.9043	28.662		59.3828
P001-Px-36	43.962	3.911	3.574	0.018	28.058	0.366	4.896	14.554	0.045	0	0	0.016	99.4		33.6354	15.7456	50.619		23.7259
P001-Px-37	46.137	3.981	5.774	0.89	13.929	0.269	11.325	18.419	0.068	0.007	0.007	0.028	100.834		40.8841	34.9808	24.1351		59.1732
P001-Px-38	46.696	3.487	5.119	0.769	14.893	0.258	11.437	18.265	0.118	0	0.001	0.012	101.055		39.8746	34.7449	25.3805		57.7874
P001-Px-39	48.412	2.354	3.82	0.806	19.463	0.343	15.439	10.031	0.057	0	0	0.003	100.728		21.4757	45.9965	32.5278		58.5762
P001-Px-40	45.576	2.097	3.202	0	34.927	0.454	2.487	11.441	0.017	0.014	0.02	0.014	100.249		27.1328	8.20747	64.6597		11.2636
P001-Px-41	46.646	3.132	5.628	0.793	16.866	0.345	11.912	14.946	0.027	0.013	0	0.001	100.309		33.445	37.0932	29.4618		55.7331
P001-Px-42	46.788	3.284	5.592	0.83	18.151	0.35	12.483	13.263	0.057	0	0	0.009	100.807		29.6029	38.7717	31.6253		55.0758
P001-Px-43	48.631	1.678	3.569	0.531	25.004	0.375	15.341	5.12	0.046	0.013	0	0.015	100.323		11.1337	46.4221	42.4443		52.2381
P001-Px-44	45.195	2.612	3.014	0.03	31.55	0.468	5.155	11.494	0.018	0.009	0	0.005	99.55		26.5474	16.5685	56.8842		22.5567
P001-Px-45	46.821	3.267	5.376	0.838	18.857	0.333	12.66	12.386	0.041	0.002	0	0.012	100.593		27.6947	39.3914	32.9139		54.4793
P001-Px-46	47.036	3.398	4.805	0.557	18.129	0.306	11.212	15.177	0.061	0	0	0.021	100.702		33.7784	34.7247	31.4969		52.4371
P001-Px-47	46.429	3.779	5.667	0.909	14.586	0.229	11.431	17.481	0.081	0.009	0	0.01	100.611		39.0426	35.5271	25.4303		58.2819
P001-Px-48	47.826	2.459	3.368	0.32	23.635	0.395	12.25	9.847	0.023	0.019	0	0.004	100.146		21.7164	37.5943	40.6893		48.0232
P001-Px-49	47.289	2.144	3.327	0.235	26.647	0.36	11.452	8.441	0.033	0	0	0.006	99.934		18.6837	35.2739	46.0425		43.3786
P001-Px-50	47.071	3.382	5.213	0.838	17.514	0.333	12.994	13.159	0.059	0.004	0	0.019	100.586		29.299	40.2602	30.4408		56.9443
P001-Px-51	46.448	2.604	2.62	0.044	32.202	0.454	8.012	7.672	0.011	0	0.003	0	100.07		17.4527	25.3628	57.1845		30.7252
P001-Px-52	45.535	3.769	5.184	0.204	23.332	0.333	9.371	12.876	0.042	0	0	0.02	100.666		29.1775	29.5499	41.2725		41.7239
P001-Px-53	51.527	0.956	1.826	0.621	17.19	0.334	17.474	11.041	0.03	0.027	0	0.019	101.045		22.6361	49.8527	27.5113		64.4392
P001-Px-54	46.036	3.821	5.848	0.59	18.93	0.346	10.907	14.671	0.04	0.022	0	0.023	101.234		32.8755	34.0111	33.1135		50.6686
P001-Px-55	47.114	3.037	5.543	1.002	13.182	0.238	11.656	18.606	0.08	0	0	0.013	100.471		41.2401	35.9517	22.8082		61.1841
P001-Px-56	46.851	3.419	5.281	0.601	15.874	0.232	10.695	18.146	0.057	0	0.002	0.013	101.171		39.9512	32.7667	27.2821		54.5668
P001-Px-57	46.87	3.37	5.458	1.017	16.384	0.285	12.833	14.557	0.075	0	0	0.03	100.879		32.2024	39.5046	28.293		58.2685
P001-Px-58	47.605	2.868	4.292	0.495	19.43	0.3	11.861	13.584	0.082	0.014		0.006	100.538		30.0153	36.4704	33.5143		52.1119
P001-Px-59	47.583	3.031	4.837	1.023	15.91	0.256	13.094	14.674	0.052	0	0	0.02	100.48		32.3823	40.2101	27.4076		59.4668
P001-Px-60	45.58	3.726	6.196	0.504	19.897	0.264	10.121	14.401	0.064	0	0.01	0.019	100.782		32.7168	31.9967	35.2865		47.5553
Very-Low-Ti Basalts
CE6YJFM-S3576
P004-Px-18	52.416	0.327	1.747	0.906	18.63	0.28	20.448	5.248	0.003	0	0	0	100.005		10.8777	58.9787	30.1437		66.1772
P004-Px-19	51.766	0.415	2.068	0.845	18.118	0.34	17.935	9.13	0	0	0	0.002	100.619		18.9297	51.7461	29.3242		63.8287
P004-Px-20	50.842	0.557	2.758	0.945	16.189	0.313	15.395	13.294	0	0.002	0	0.006	100.301		28.0733	45.2397	26.687		62.897
P004-Px-21	47.555	0.926	1.237	0.232	34.945	0.481	6.6	7.904	0.008	0	0	0.003	99.891		17.815	20.7007	61.4844		25.1879
P004-Px-22	48.175	0.837	1.583	0.289	30.81	0.44	7.904	10.081	0.011	0	0.017	0	100.147		22.3372	24.3711	53.2916		31.3807
P004-Px-23	50.504	0.604	3.14	1.235	16.335	0.322	16.916	11.131	0.054	0.002	0.003	0.006	100.252		23.4721	49.6386	26.8893		64.8634
P004-Px-24	50.095	0.332	0.652	0.171	30.594	0.495	12.745	4.75	0.027	0	0.004	0.004	99.869		10.2442	38.2495	51.5063		42.615
P004-Px-25	50.413	0.373	0.748	0.228	28.228	0.41	13.607	5.996	0	0	0.01	0	100.013		12.7666	40.316	46.9174		46.2162
P004-Px-26	50.549	0.577	2.843	1.09	14.702	0.299	15.301	14.62	0.036	0.002	0	0.007	100.026		30.851	44.9309	24.2181		64.9769
P004-Px-27	45.197	1.967	1.713	0.007	36.155	0.411	0.99	12.829	0	0	0.004	0.006	99.279		30.2356	3.24686	66.5175		4.65404
P004-Px-28	51.11	0.477	2.439	0.964	17.412	0.342	16.778	10.447	0.022	0	0	0	99.991		22.0462	49.2703	28.6835		63.2045
P004-Px-29	51.02	0.501	2.452	1	17.656	0.305	17.139	10.327	0.029	0	0.005	0.004	100.438		21.5327	49.7293	28.7381		63.3758
P004-Px-30	48.888	1.217	5.076	1.49	15.801	0.352	14.938	12.404	0.01	0	0.009	0.003	100.188		27.2461	45.6602	27.0937		62.7598
P004-Px-31	51.72	0.429	2.09	0.904	15.859	0.357	16.717	12.417	0.015	0.007	0	0.012	100.527		25.8366	48.4039	25.7595		65.2666
P004-Px-32	46.643	1.419	1.677	0.247	33.81	0.509	5.388	10.39	0.002	0	0	0	100.085		23.464	16.9323	59.6037		22.1234
P004-Px-33	50.897	0.56	2.636	1.066	16.814	0.406	17.539	10.29	0.029	0	0.002	0.014	100.253		21.5173	51.0364	27.4464		65.0288
P004-Px-34	51.571	0.409	2.083	0.865	16.979	0.308	17.603	10.327	0.041	0	0.004	0.017	100.207		21.4802	50.9511	27.5688		64.8894
P004-Px-35	47.152	1.199	1.296	0.193	35.169	0.404	5.343	9.19	0	0	0	0	99.946		20.849	16.8678	62.2832		21.3109
P004-Px-36	50.502	0.663	3.466	1.228	15.993	0.3	16.386	11.926	0.001	0.009	0.003	0.016	100.493		25.2602	48.2967	26.4431		64.6197
P004-Px-37	51.91	0.35	1.71	0.767	18.551	0.34	18.554	8.06	0	0	0.005	0.008	100.255		16.6665	53.3888	29.9446		64.0665
P004-Px-38	51.239	0.463	2.43	1.017	17.589	0.338	18.027	9.191	0.015	0.004	0	0	100.313		19.1451	52.2542	28.6007		64.6271
P004-Px-39	49.232	0.704	1.368	0.308	28.016	0.384	10.303	9.26	0.027	0	0	0	99.602		20.3663	31.5332	48.1005		39.5978
P004-Px-40	51.036	0.554	1.129	0.349	21.137	0.408	13.683	12.181	0.029	0	0	0.001	100.507		25.525	39.8995	34.5755		53.5744
P004-Px-41	50.331	0.547	1.421	0.367	26.946	0.48	14.809	5.142	0.026	0	0.007	0	100.076		10.9909	44.0482	44.9609		49.4873
P004-Px-42	45.104	1.509	1.029	0.051	42.851	0.542	1.919	6.204	0.04	0	0.028	0	99.277		14.658	6.30931	79.0327		7.39297
P004-Px-43	50.932	0.526	2.538	0.96	17.546	0.296	16.818	10.427	0.034	0.009	0	0.001	100.087		21.939	49.242	28.819		63.0815
P004-Px-44	49.295	0.641	1.436	0.349	29.771	0.495	12	6.153	0.008	0.026	0	0.003	100.177		13.3495	36.2294	50.4211		41.811
P004-Px-45	50.481	0.769	3.639	1.242	15.813	0.285	15.934	12.168	0.015	0	0.006	0.015	100.367		26.064	47.4951	26.4409		64.2381
P004-Px-46	49.686	0.543	1.33	0.338	28.529	0.429	12.855	5.967	0.041	0.023	0	0	99.741		12.9363	38.782	48.2817		44.5443
P004-Px-47	49.194	0.645	1.446	0.321	30.872	0.479	10.86	6.549	0.011	0.009	0	0	100.386		14.3114	33.0247	52.6639		38.5404
P004-Px-48	49.816	0.595	1.685	0.379	27.015	0.419	12.92	7.114	0.019	0.002	0	0.001	99.965		15.4044	38.9311	45.6644		46.0203
P004-Px-49	48.032	0.955	1.351	0.259	31.813	0.454	7.464	9.654	0	0	0	0.008	99.99		21.5133	23.1459	55.3408		29.4902
P004-Px-50	45.23	1.639	1.662	0.017	37.077	0.473	1.261	12.335	0.031	0.002	0	0.014	99.741		28.6641	4.07772	67.2582		5.71622
P004-Px-51	50.113	0.787	3.715	1.362	17.183	0.297	17.004	9.919	0	0	0	0.004	100.384		21.1067	50.3508	28.5425		63.8213
CE6YJFM-S3544
P003-Px-01	51.0575	0.4829	1.6873	0.6017	19.2299	0.3387	16.0858	9.2909	0.0117	0.0125	0.01	0	98.8089		19.9006	47.9461	32.1534		59.8582
P003-Px-02	50.9778	0.4656	1.4803	0.5407	20.4893	0.3455	15.3711	9.5364	0.0359	0.0015	0.0028	0.0018	99.2487		20.3245	45.5873	34.0882		57.2162
P003-Px-03	51.6124	0.2843	0.8926	0.3729	23.0959	0.3942	17.1184	5.6144	0	0.008	0.0009	0.0166	99.4106		11.8285	50.1872	37.9843		56.92
P003-Px-06	49.4737	0.7562	0.6105	0.3189	30.4672	0.4493	12.2087	5.8352	0.0052	0.0062	0	0	100.131		12.5198	36.4514	51.0288		41.6681
P003-Px-07	51.6426	0.2694	0.885	0.421	23.0572	0.3726	17.3327	6.1891	0.0119	0.005	0.0101	0.0002	100.197		12.8118	49.9291	37.2591		57.2659
P003-Px-08	51.0585	0.3074	0.7878	0.3686	25.878	0.4268	15.2935	6.11	0.0051	0	0.0106	0.0015	100.248		12.8381	44.7165	42.4454		51.3028
P003-Px-09	49.9916	0.6633	1.6759	0.6029	20.9724	0.3528	12.0951	12.9381	0.0111	0	0	0.009	99.3122		28.0405	36.4777	35.4818		50.692
P003-Px-10	50.1503	0.4652	1.0264	0.4123	26.2759	0.4524	13.25	7.3649	0.02	0.0014	0.0042	0	99.423		15.9019	39.8107	44.2874		47.3384
CE6YJFM-S3544
P008-Px-01	51.2823	0.4337	2.2252	0.8045	16.5466	0.3162	17.0673	10.7059	0.0139	0.0007	0.0099	0.0117	99.4179		22.5993	50.1347	27.266		64.7729
P008-Px-02	47.0275	1.0432	0.8923	0.0249	33.6965	0.4779	3.8601	11.652	0.0257	0.0113	0	0.0019	98.7133		26.8926	12.3975	60.7099		16.9579
P008-Px-03	47.58	0.9773	1.2188	0.2782	32.8214	0.4346	6.8263	8.9418	0.0095	0.0018	0	0.0157	99.1054		20.2936	21.5587	58.1477		27.0476
P008-Px-04	46.5662	1.1025	1.0996	0.0274	36.3298	0.4825	3.4006	10.1408	0.0042	0	0.0033	0.0152	99.1721		23.4562	10.9457	65.598		14.3
P008-Px-06	50.9921	0.4102	2.164	0.8736	16.7683	0.319	17.1253	10.9612	0.0189	0	0.0163	0.004	99.6529		22.8922	49.7703	27.3376		64.5463
P008-Px-07	47.8528	1.5974	9.2793	0.4821	18.1474	0.2971	10.8673	10.9897	0.1154	0.0364	0	0.0166	99.6815		27.2843	37.5449	35.1708		51.6324
P008-Px-08	51.3224	0.3704	1.8548	0.8103	17.6167	0.3032	18.324	8.7977	0.0188	0	0.0245	0	99.4428		18.31	53.0691	28.621		64.9639
P008-Px-09	49.7612	0.4888	1.1095	0.445	26.3936	0.4196	13.2845	7.5815	0.0014	0	0	0	99.4851		16.2445	39.6095	44.146		47.2918
P008-Px-10	47.1394	0.9771	0.9002	0.0614	34.9995	0.49	5.2457	10.0279	0	0	0.015	0.0188	99.875		22.4594	16.3491	61.1915		21.0846
CE6YJFM-S3568
P004-Px-06	49.5755	0.7396	1.65	0.4318	25.118	0.3978	11.2212	11.2853	0.0198	0.0062	0	0.0194	100.465		24.2653	33.5749	42.1598		44.3322
P004-Px-07	48.5974	0.5669	0.7448	0.166	35.3118	0.4948	8.2438	6.4349	0.0121	0.0061	0	0	100.579		14.1514	25.2283	60.6204		29.3869
P004-Px-08	45.601	0.4486	0.4682	0.0056	46.8852	0.6685	0.1305	5.7602	0.0053	0.0017	0.0225	0.0168	100.014		13.5402	0.426875	86.0329		0.493727
P004-Px-09	47.1757	1.1955	1.5231	0.2052	33.8803	0.4671	6.5972	8.5196	0.0239	0	0.012	0	99.5997		19.2979	20.7948	59.9073		25.7673
P004-Px-10	48.9847	0.7331	1.46	0.4089	27.7343	0.4064	11.0253	9.1471	0.0151	0.0056	0.007	0.0015	99.9289		19.8249	33.2522	46.923		41.4744
P004-Px-11	47.0655	1.419	1.3462	0.0751	34.5604	0.4429	3.6926	11.538	0.0083	0	0	0.0148	100.163		26.4299	11.7706	61.7995		15.9992
Plagioclase
Low-Ti Basalts (Subophitic)
CE6YJFM-S3545
P008-Pl-01	47.6202	0.0701	31.8638	0.0139	0.7117	0.0157	0.3085	16.9628	1.2286	0.0404	0.0077	0.0012	98.8446		88.1912	11.5587	0.250087
P008-Pl-02	47.5083	0.0752	31.7274	0	1.1476	0.0125	0.1751	16.9477	1.2208	0.1138	0	0	98.9284		87.847	11.4507	0.702329
P008-Pl-03	47.7871	0.103	31.632	0.0009	0.9563	0.0031	0.3093	16.8985	1.2417	0.054	0	0	98.9859		87.9685	11.6968	0.3347
P008-Pl-04	47.3799	0.1011	31.7717	0.003	0.954	0.003	0.2068	16.8975	1.2373	0.0928	0.006	0.0142	98.6672		87.7931	11.6328	0.574075
P008-Pl-05	49.7178	0.0521	30.2951	0.0052	1.9291	0.0107	0.0172	15.9695	1.4651	0.4331	0.0289	0	99.9239		83.4512	13.8541	2.69471
P008-Pl-06	47.5433	0.1512	31.9045	0.002	1.0194	0.0105	0.2642	17.0243	1.2805	0.0549	0.0169	0.0043	99.2761		87.7234	11.9398	0.336822
CE6YJFM-S3545
P013-Pl-01	46.5059	0.0677	32.6194	0.0064	0.4952	0	0.2796	17.5573	1.0512	0.0345	0	0.0025	98.6196		90.0348	9.75458	0.210646
P013-Pl-02	46.414	0.0713	32.486	0.006	0.4923	0.0067	0.2713	17.6286	1.0486	0.041	0	0.0116	98.4774		90.0571	9.69351	0.249383
P013-Pl-03	46.1303	0.0717	33.1034	0	0.4467	0.0098	0.2501	17.9063	0.9782	0.0385	0.0153	0.0073	98.9575		90.7924	8.97516	0.232427
P013-Pl-04	49.2978	0.1104	30.1134	0.008	1.367	0.0085	0.1709	16.067	1.478	0.1116	0.0097	0.0088	98.7512		85.1259	14.1701	0.704001
P013-Pl-05	47.8863	0.0836	31.7009	0.0035	0.9098	0.0084	0.2916	16.7706	1.376	0.0592	0	0.0395	99.1294		86.7548	12.8805	0.364627
CE6YJFM-S3545
P015-Pl-01	48.2177	0.0974	31.9337	0	0.7921	0	0.295	16.8989	1.444	0.0633	0	0	99.7421		86.275	13.3403	0.38478
P015-Pl-02	50.0323	0.1346	30.1295	0.0224	1.6687	0.0208	0.2039	16.1692	1.4405	0.1335	0.0037	0	99.9589		85.394	13.7665	0.839465
P015-Pl-03	48.0972	0.1288	31.6163	0.0111	1.0453	0.0275	0.2845	16.707	1.4178	0.0637	0.0029	0	99.4022		86.3481	13.2599	0.391991
P015-Pl-04	51.6239	0.2689	28.7836	0.164	2.2793	0.0057	0.0783	15.4762	1.139	0.2919	0.0093	0	100.12		86.5326	11.5242	1.94326
CE6YJFM-S3545
P087-Pl-01	46.229	0.0474	32.4256	0.0002	1.278	0.0134	0.077	17.2858	1.0812	0.1058	0.0016	0	98.545		89.2481	10.1015	0.650395
P087-Pl-02	47.9101	0.1388	31.4722	0	0.7598	0	0.2273	16.6584	1.3796	0.094	0.0208	0.0003	98.6613		86.4618	12.9573	0.5809
P087-Pl-03	47.9448	0.0967	31.5469	0	0.8964	0.0108	0.2276	16.809	1.2772	0.0699	0	0	98.8794		87.5314	12.0352	0.433393
P087-Pl-04	47.5793	0.083	31.5264	0.0001	0.8113	0.0153	0.2861	16.8944	1.3035	0.0616	0.0135	0.0166	98.5909		87.4158	12.2047	0.379498
CE6YJFM-S3545
P091-Pl-01	48.3038	0.0978	30.8533	0	1.1538	0.0059	0.1821	16.546	1.295	0.0827	0	0	98.5206		87.14	12.3414	0.518576
P091-Pl-02	48.8605	0.0667	30.4426	0.0032	1.3575	0.0159	0.1483	16.1983	1.3874	0.1009	0	0.0075	98.5887		86.0284	13.3335	0.638037
CE6YJFM-S3545
P101-Pl-01	48.7113	0.0663	28.7963	0.0035	1.9162	0.0293	0.0676	15.3678	1.366	0.139	0.0082	0.0272	96.4987		85.3523	13.7286	0.91918
P101-Pl-02	50.0207	0.0488	29.7919	0.0048	1.7131	0	0.1217	16.2153	1.2992	0.1268	0.0103	0.0013	99.354		86.633	12.5604	0.806603
P101-Pl-03	49.4927	0.0389	29.7585	0.0012	1.9403	0.0276	0.0881	16.2334	1.2869	0.1312	0.0409	0	99.0398		86.7246	12.4408	0.834544
P101-Pl-04	51.9994	0.1481	27.8982	0	2.7293	0.0078	0.0358	15.5694	1.1779	0.2193	0.0043	0.0022	99.7918		86.6798	11.8666	1.45367
CE6YJFM-S3545
P108-Pl-01	47.7152	0.1071	31.452	0.0034	1.2886	0.0085	0.2047	16.4736	1.3414	0.091	0.0302	0	98.7156		86.6608	12.7692	0.569978
P108-Pl-02	49.0286	0.2073	30.0728	0	1.478	0.0225	0.3349	16.0912	1.6114	0.0863	0.0038	0.0039	98.9409		84.2036	15.2587	0.537694
P108-Pl-03	48.557	0.1551	30.487	0.0026	1.2216	0.0118	0.3894	16.3122	1.5985	0.0656	0.0251	0.0145	98.8403		84.5942	15.0007	0.405055
P108-Pl-04	49.1808	0.1351	30.3181	0	2.142	0.0384	0.2241	16.1915	1.2285	0.1597	0.0074	0.013	99.6386		87.0292	11.9488	1.02203
CE6YJFM-S3544
P001-Pl-01	48.7354	0.0931	31.5845	0	0.9843	0	0.1713	16.3984	1.4888	0.0818	0.0018	0.0102	99.5496		85.4535	14.039	0.507533
P001-Pl-02	50.1503	0.0753	30.0899	0.0011	1.607	0.0279	0.1688	15.7068	1.5267	0.1123	0.0178	0	99.4838		84.4309	14.8504	0.718746
P001-Pl-03	48.0393	0.074	31.929	0.0043	1.1048	0.0051	0.208	16.5753	1.3473	0.0697	0.0046	0	99.3615		86.7985	12.7669	0.434576
P001-Pl-04	48.0706	0.073	32.2347	0	0.7842	0.0164	0.219	16.7839	1.3553	0.0565	0.0059	0	99.5995		86.9467	12.7048	0.348491
P001-Pl-05	48.1468	0.0777	32.1762	0.0005	0.9099	0	0.1918	16.6874	1.3376	0.0598	0.0041	0	99.5918		87.0085	12.6203	0.371241
P001-Pl-06	47.863	0.0673	30.9243	0	1.8983	0.0283	0.0172	16.6204	1.2044	0.3795	0.4353	0	99.438		86.3322	11.3207	2.34707
P001-Pl-07	49.9658	0.1216	29.1504	0.0045	2.2307	0.0082	0.0345	15.822	1.3109	0.2847	0.0196	0	98.9529		85.3715	12.7995	1.82903
P001-Pl-08	50.7045	0.123	29.5874	0	1.606	0	0.0319	15.3584	1.5239	0.2177	0.007	0	99.1597		83.5823	15.0071	1.41062
CE6YJFM-S3544
P004-Pl-01	48.0425	0.0978	30.8598	0	0.9394	0.0283	0.3189	15.9829	1.396	0.0704	0	0	97.7359		85.9626	13.5866	0.450826
P004-Pl-02	47.4546	0.0679	31.3497	0.0041	0.9507	0.0301	0.243	16.1735	1.3621	0.0677	0.0005	0	97.7037		86.402	13.1674	0.430617
P004-Pl-03	48.0551	0.1308	30.8477	0	1.1613	0.0013	0.2692	16.0068	1.3988	0.0732	0.0185	0	97.9626		85.9418	13.5902	0.467944
P004-Pl-04	49.7189	0.0889	29.3843	0	1.9242	0.006	0.0971	15.6524	1.2621	0.1394	0	0	98.2733		86.4668	12.6163	0.916882
P004-Pl-05	52.5374	0.1252	27.0342	0	2.6483	0.0236	0.0077	14.4849	1.0844	0.3932	0.0494	0	98.3882		85.6317	11.6006	2.76768
CE6YJFM-S3544
P009-Pl-03	47.276	0.0849	32.1172	0.0051	0.9193	0.013	0.2771	16.9596	1.3139	0.0612	0	0.013	99.0403		87.3754	12.2492	0.375411
P009-Pl-04	47.7152	0.0823	31.5774	0.0014	0.9355	0.0092	0.2504	16.7038	1.335	0.054	0	0	98.6644		87.0722	12.5926	0.335151
P009-Pl-13	47.7932	0.088	31.6608	0	0.925	0.0343	0.2865	16.9882	1.3042	0.0526	0.0067	0	99.1395		87.5191	12.1582	0.322644
P009-Pl-14	47.915	0.0867	31.8748	0.0033	0.9897	0	0.2641	17.108	1.2551	0.052	0.0078	0	99.5564		87.9992	11.6823	0.318468
P009-Pl-15	47.4158	0.0874	32.3544	0.0079	0.9936	0.0265	0.2571	17.3227	1.1787	0.0482	0.0038	0.0063	99.7024		88.7751	10.9308	0.294107
CE6YJFM-S3544
P011-Pl-01	49.2441	0.0609	30.723	0	1.2361	0	0.1169	15.8469	1.3872	0.1052	0.0124	0	98.7325		85.7406	13.5816	0.677705
P011-Pl-02	48.1263	0.0868	31.3055	0	1.0123	0.0287	0.2362	16.2112	1.4532	0.08	0	0.0281	98.5684		85.6101	13.8869	0.503016
P011-Pl-03	47.7294	0.0991	31.676	0	0.7319	0	0.1665	16.4168	1.2472	0.0858	0.0008	0.0233	98.1767		87.4358	12.0201	0.54409
CE6YJFM-S3544
P015-Pl-01	48.2014	0.0734	31.5367	0.0016	0.7107	0.02	0.279	16.7221	1.4341	0.0545	0	0.0032	99.0368		86.2761	13.3891	0.334795
P015-Pl-02	47.3687	0.0949	31.7458	0.0044	0.6279	0.0153	0.2606	16.9544	1.3199	0.0602	0.0287	0.0249	98.5056		87.3285	12.3023	0.369192
CE6YJFM-S3544
P025-Pl-01	48.6831	0.1015	31.0008	0.0006	1.1406	0.0061	0.2623	16.4451	1.4994	0.0806	0.0029	0.0054	99.2281		85.41	14.0916	0.498413
P025-Pl-02	48.7078	0.1268	30.9922	0	1.1193	0.0242	0.2476	16.5089	1.4874	0.0864	0.0055	0	99.3061		85.5237	13.9434	0.532923
P025-Pl-03	50.9543	0.0728	28.5997	0.004	2.0288	0.0191	0.0993	15.8902	1.1865	0.1658	0.0168	0	99.0374		87.1429	11.7745	1.0826
P025-Pl-04	51.2949	0.0622	28.3887	0	2.4436	0.0217	0.0536	15.7844	1.2043	0.1748	0.0097	0.0123	99.4504		86.8622	11.9925	1.14532
P025-Pl-08	48.4428	0.0941	31.2755	0	0.8256	0.0137	0.328	16.6063	1.4892	0.0584	0	0	99.1337		85.7293	13.9117	0.358965
P025-Pl-10	49.9496	0.1049	30.1076	0	1.3734	0.0219	0.1599	15.7392	1.4866	0.1207	0.0063	0	99.0701		84.7424	14.4838	0.773763
P025-Pl-11	51.9106	0.1431	28.45	0	1.767	0.0137	0.0287	15.3378	1.1842	0.2119	0.0081	0.0084	99.0636		86.4931	12.0841	1.42276
CE6YJFM-S3551
P001-Pl-06	47.01	0.075	32.8106	0.0037	0.5444	0.0221	0.265	17.2693	1.1276	0.032	0	0.0017	99.1614		89.2569	10.5461	0.196924
P001-Pl-07	47.5369	0.0707	32.3769	0.0042	0.6093	0.0105	0.2544	17.0749	1.2758	0.0423	0.0185	0	99.2744		87.8615	11.8794	0.259157
P001-Pl-08	48.3801	0.0905	31.6528	0.0072	0.661	0.0153	0.252	16.5834	1.4228	0.0468	0.0032	0.0003	99.1155		86.3101	13.3999	0.290012
P001-Pl-21	48.5516	0.0856	31.2274	0.0014	1.0327	0	0.2294	16.6466	1.4452	0.0786	0.0089	0	99.3075		86.0052	13.5113	0.483508
P001-Pl-22	48.6847	0.0804	30.6543	0.005	1.17	0.0069	0.2481	16.4506	1.4734	0.0811	0	0	98.8546		85.6207	13.8768	0.502574
P001-Pl-23	47.5471	0.0678	31.892	0.0002	0.7327	0.0193	0.2236	16.8766	1.3212	0.06	0.014	0.009	98.7633		87.268	12.3626	0.369406
P001-Pl-34	48.5077	0.0772	30.7965	0.0017	0.8929	0.0159	0.2023	16.486	1.4787	0.0745	0.0005	0	98.5341		85.6394	13.8998	0.460783
P001-Pl-35	48.4179	0.1023	31.2362	0	0.8351	0.0132	0.2631	16.6552	1.3981	0.0828	0.0036	0	99.0076		86.3692	13.1195	0.511236
P001-Pl-36	48.0238	0.089	31.4291	0.0007	0.7608	0.0024	0.2946	16.7878	1.3633	0.0615	0.0045	0.0023	98.8199		86.8575	12.7637	0.378853
P001-Pl-37	48.4121	0.0994	31.4719	0.0031	0.8029	0.0084	0.2362	16.7816	1.3985	0.0778	0.0026	0.0087	99.3031		86.4813	13.0413	0.477365
P001-Pl-38	47.1585	0.0866	31.0874	0.0042	0.806	0.017	0.2777	16.9211	1.3364	0.0572	0.0025	0	97.7546		87.1885	12.4606	0.350921
P001-Pl-74	48.0035	0.0817	31.2673	0	0.6585	0.0114	0.2636	16.6268	1.4416	0.056	0.024	0.0059	98.4403		86.1397	13.5148	0.345434
P001-Pl-75	48.7633	0.0721	31.0441	0.0021	1.0516	0.0143	0.1926	16.6012	1.3897	0.0795	0.0028	0	99.2134		86.4169	13.0904	0.49273
P001-Pl-76	47.2252	0.0815	32.1745	0.0056	0.6788	0.0126	0.2259	17.169	1.2863	0.0506	0.007	0	98.917		87.7901	11.9018	0.308059
P001-Pl-77	48.104	0.0817	31.8618	0	0.7236	0.01	0.2136	16.695	1.4061	0.0682	0.0086	0	99.1725		86.4103	13.1694	0.420287
P001-Pl-83	47.9529	0.0969	31.3514	0.0053	0.9416	0.0224	0.2249	16.8553	1.2971	0.0876	0.0125	0	98.8478		87.3025	12.1572	0.540228
P001-Pl-85	49.6462	0.1647	30.9738	0	1.248	0.0193	0.2029	16.4951	1.0497	0.1057	0	0.0039	99.9092		89.0643	10.2562	0.679526
P001-Pl-86	48.5085	0.0869	29.4347	0.0007	2.7947	0.0066	0.0086	16.2811	0.9293	0.4243	0.0667	0.0112	98.5531		88.1589	9.10561	2.73551
CE6YJFM-S3544
P068-Pl-01	51.0819	0.1421	29.2228	0	2.1665	0.0183	0.1449	15.641	1.3224	0.1479	0.0108	0	99.8986		85.8921	13.1408	0.967029
P068-Pl-02	49.7389	0.1518	30.7534	0	1.3584	0.039	0.2175	16.0756	1.4761	0.1025	0.0034	0	99.9165		85.1971	14.1561	0.646791
P068-Pl-03	49.8086	0.148	30.7303	0.0076	1.3249	0	0.2893	15.9533	1.5139	0.1091	0.0088	0	99.8938		84.7557	14.5541	0.690122
P068-Pl-04	48.7032	0.1361	31.8568	0.0059	1.0726	0.0151	0.2042	16.3274	1.5132	0.0743	0	0	99.9088		85.2424	14.2957	0.461859
P068-Pl-05	48.3465	0.1523	30.6579	0.0005	1.2848	0.0323	0.2662	15.8812	1.4888	0.0943	0	0	98.2047		84.9828	14.4163	0.600817
P068-Pl-06	49.2561	0.1063	31.5123	0.0007	1.2291	0.0224	0.1457	16.312	1.401	0.1182	0.0018	0	100.106		85.9073	13.3516	0.741178
P068-Pl-07	49.213	0.1435	31.2307	0.0036	1.104	0.0136	0.2522	16.3435	1.4121	0.0969	0	0.0106	99.8238		85.9544	13.4388	0.606777
P068-Pl-08	48.9759	0.1181	31.5055	0.0043	0.952	0.0049	0.1925	16.2558	1.5279	0.0972	0	0	99.6341		84.9473	14.448	0.604769
CE6YJFM-S3576
P003-Pl-01	48.829	0.073	31.61	0	0.683	0.013	0.307	17.418	1.18	0.05	0.018	0.01	100.191		88.8093	10.8871	0.303538
P003-Pl-02	49.045	0.061	31.02	0.008	0.835	0.002	0.278	17.19	1.358	0.058	0.001	0	99.856		87.1862	12.4636	0.350253
P003-Pl-03	49.519	0.074	30.879	0.008	0.849	0	0.239	17.007	1.407	0.09	0.013	0.006	100.091		86.5047	12.9502	0.545051
P003-Pl-04	49.825	0.064	30.823	0.02	0.824	0	0.225	16.892	1.419	0.088	0.009	0	100.189		86.3399	13.1245	0.535544
P003-Pl-05	51.376	0.143	29.35	0.007	1.616	0.025	0.161	16.001	1.506	0.105	0.021	0.004	100.315		84.8805	14.4563	0.663182
P003-Pl-06	49.213	0.059	31.268	0	0.853	0.006	0.28	17.085	1.444	0.071	0.016	0	100.295		86.3641	13.2086	0.427326
P003-Pl-07	49.178	0.077	31.302	0	0.749	0	0.284	17.328	1.387	0.066	0.008	0.034	100.413		87.0035	12.6019	0.394562
P003-Pl-08	48.999	0.077	31.365	0.002	0.628	0.023	0.233	17.197	1.42	0.042	0.017	0.01	100.013		86.7809	12.9667	0.25235
P003-Pl-09	47.672	0.054	32.429	0.008	0.559	0	0.241	18.022	0.987	0.039	0.025	0	100.036		90.7705	8.9956	0.233878
P003-Pl-10	49.006	0.081	31.307	0.006	0.732	0.032	0.314	17.417	1.286	0.058	0.013	0	100.252		87.9063	11.7451	0.348543
P003-Pl-11	50.002	0.08	30.427	0.014	1.039	0	0.232	16.585	1.582	0.079	0.017	0.01	100.067		84.8695	14.6492	0.481333
P003-Pl-12	49.756	0.071	30.904	0	0.987	0.023	0.263	16.907	1.517	0.072	0.022	0.009	100.531		85.6579	13.9078	0.434326
P003-Pl-13	48.849	0.069	31.546	0	0.72	0.014	0.2	17.183	1.389	0.068	0.02	0	100.058		86.8819	12.7088	0.409375
P003-Pl-14	47.676	0.05	32.29	0.003	0.516	0	0.289	17.868	0.997	0.033	0.01	0	99.732		90.648	9.15268	0.199333
P003-Pl-15	49.296	0.115	30.97	0	0.814	0.015	0.311	17.023	1.446	0.06	0.009	0	100.059		86.3627	13.2748	0.36243
P003-Pl-16	49.575	0.101	31.008	0.012	0.86	0.01	0.306	17.064	1.535	0.033	0.001	0.015	100.52		85.8309	13.9715	0.197633
P003-Pl-17	49.181	0.076	31.22	0	0.828	0.026	0.22	16.911	1.481	0.059	0.013	0.028	100.043		86.0121	13.6306	0.357293
CE6YJFM-S3570
P107-Pl-03	48.4041	0.1264	31.3027	0.0136	2.0283	0.0181	0.3284	16.3007	1.4408	0.0754	0	0	100.038		85.8037	13.7238	0.472556
CE6YJFM-S3570
P004-Pl-01	50.2519	0.0306	30.0052	0.0012	1.6916	0.013	0.0029	14.4914	1.5075	1.146	0.091	0	99.2322		77.9788	14.6789	7.34231
P004-Pl-02	49.3898	0.0401	30.5145	0.0015	1.3779	0.0034	0	15.1708	1.387	0.9417	0.0376	0	98.8642		80.6877	13.3489	5.9634
CE6YJFM-S3570
P024-Pl-09	45.4375	0.0746	31.1951	0	2.483	0.0163	0.0085	16.5808	0.7845	0.7389	0.0639	0	97.3831		87.8213	7.51897	4.65975
CE6YJFM-S3568
P003-Pl-01	46.2705	0.0421	33.9641	0	0.3789	0	0.2292	17.9133	0.8901	0.0313	0.0122	0.001	99.7327		91.5754	8.23404	0.190515
P003-Pl-02	49.867	0.0441	31.508	0.005	1.0255	0.0218	0.1019	16.02	1.6006	0.1134	0.0244	0.0018	100.333		84.0884	15.2029	0.70871
P003-Pl-03	49.182	0.0655	31.8096	0	0.8088	0.009	0.2113	16.2478	1.5595	0.0776	0	0.0211	99.9922		84.7909	14.7269	0.482169
P003-Pl-04	48.7399	0.0646	32.1784	0.0029	0.888	0.0149	0.1684	16.617	1.4429	0.0833	0.0007	0.011	100.212		85.9774	13.5095	0.513167
P003-Pl-05	49.3706	0.0771	32.1354	0	0.7801	0.0163	0.1582	16.2765	1.5349	0.0855	0.0171	0	100.452		84.9691	14.4994	0.531433
CE6YJFM-S3578
P029-Pl-01	46.515	0.0541	33.4052	0.0022	0.4321	0.0064	0.2739	17.7245	0.9777	0.0273	0	0	99.4183		90.7729	9.06064	0.166467
P029-Pl-02	45.3488	0.0336	32.8025	0.0026	0.5081	0.0057	0.2135	17.4948	0.8968	0.0277	0.0002	0	97.3344		91.3539	8.47392	0.172219
P029-Pl-03	46.5129	0.0459	33.5782	0.001	0.4535	0.0154	0.2534	17.6253	0.9489	0.0374	0	0	99.4718		90.9134	8.85692	0.229692
P029-Pl-04	47.3582	0.0602	33.2347	0.0033	0.7166	0.0291	0.2151	17.2313	1.2031	0.0456	0.0094	0	100.106		88.5352	11.1859	0.278962
CE6YJFM-S3585
P076-Pl-01	49.5512	0.0484	31.1308	0	1.3064	0.0301	0.0903	16.16	1.5404	0.1299	0.0207	0.0173	100.025		84.598	14.5923	0.809674
P076-Pl-02	48.4375	0.0384	31.1268	0	1.2979	0.0135	0.0883	16.3445	1.3636	0.112	0.0122	0.003	98.8376		86.2718	13.0243	0.703878
P076-Pl-03	48.9133	0.0266	30.8166	0.0031	1.1842	0.0133	0.0296	15.8591	1.4685	0.2544	0.0133	0	98.5819		84.2703	14.1202	1.60952
P076-Pl-04	49.8853	0.0603	29.7371	0.0028	2.0247	0.0105	0.0691	15.5264	1.5795	0.2249	0.0151	0.007	99.1426		83.2409	15.3235	1.43561
CE6YJFM-S3549
P001-Pl-01	48.2881	0.0615	30.9508	0.002	1.1652	0.0057	0.1445	16.0666	1.4517	0.1027	0.0244	0.0059	98.269		85.3889	13.9613	0.649875
P001-Pl-02	49.6942	0.0353	31.143	0	1.4218	0.0099	0.0622	15.9422	1.4564	0.1465	0	0.0211	99.9328		85.0157	14.0541	0.930188
P001-Pl-03	49.5236	0.0257	31.1611	0	1.3629	0.0128	0.0112	16.0345	1.3964	0.3939	0	0	99.9221		84.2575	13.278	2.46446
P001-Pl-04	50.2296	0.0509	30.6239	0	1.3414	0.0153	0.0862	15.8175	1.5324	0.1329	0	0.0077	99.8379		84.3659	14.7901	0.843988
P001-Pl-05	48.4374	0.0875	32.7129	0.0008	0.6377	0.0262	0.1917	16.7239	1.4209	0.066	0.0213	0	100.326		86.3228	13.2716	0.405615
CE6YJFM-S3587
P039-Pl-04	49.4226	0.0503	31.877	0.0079	1.2886	0.0185	0.0685	15.8691	1.6384	0.152	0	0.0174	100.41		83.4564	15.5919	0.951772
P039-Pl-05	49.5196	0.0422	32.3748	0.0037	1.2142	0.0185	0.1056	15.9612	1.684	0.1049	0	0.0094	101.038		83.4207	15.9265	0.652779
CE6YJFM-S3587
P153-Pl-04	49.4327	0.0132	31.5558	0	1.3645	0.0207	0	15.5372	1.0754	1.1231	0.0009	0.0268	100.15		82.5551	10.3398	7.10513
P153-Pl-05	50.6304	0.0449	31.0032	0.0042	1.254	0.0377	0.103	15.3696	1.8504	0.1508	0	0.0075	100.456		81.3312	17.7187	0.95012
CE6YJFM-S3587
P214-Pl-01	48.4906	0.0171	32.717	0.0018	1.1497	0.0031	0	16.8001	1.0764	0.4858	0	0.0094	100.751		86.9286	10.0785	2.99289
P214-Pl-02	49.6668	0.0562	31.6812	0	1.1902	0.0246	0.1046	16.1404	1.4859	0.1152	0	0.0271	100.492		85.1001	14.1767	0.723187
Low-Ti Basalts (Porphyritic)
CE6YJFM-S3545
P106-Pl-01	50.3924	0.2275	30.3748	0.0036	1.4393	0.0116	0.308	16.2819	1.4133	0.2591	0.0208	0.0232	100.755		85.0326	13.3563	1.61113
P106-Pl-02	49.6815	0.1165	31.3435	0	1.0862	0.0214	0.3047	16.6839	1.3767	0.0969	0	0	100.711		86.4877	12.9142	0.598085
P106-Pl-03	50.1404	0.2118	29.8438	0.0017	1.7545	0.0186	0.3956	16.3347	1.4106	0.1285	0.0036	0	100.244		85.7904	13.4061	0.80355
P106-Pl-04	48.3153	0.0971	31.9786	0.0023	0.7779	0.0169	0.2925	16.9929	1.4334	0.055	0.0224	0	99.9843		86.4682	13.1986	0.333222
CE6YJFM-S3544
P027-Pl-01	46.8116	0.0561	32.9843	0.0057	0.5242	0	0.2817	17.7614	0.9551	0.0243	0.0025	0	99.4067		90.9971	8.85463	0.148231
P027-Pl-02	46.313	0.0963	32.8918	0.0042	0.7276	0.0127	0.2756	17.8106	0.9246	0.0306	0.0262	0	99.1132		91.2422	8.5712	0.186647
P027-Pl-03	49.9401	0.1258	29.9466	0.0035	1.9637	0.0395	0.1964	16.0492	1.4207	0.1402	0.0025	0.0126	99.8408		85.4273	13.6841	0.888534
P027-Pl-04	48.5976	0.1617	30.8796	0.007	1.3885	0.021	0.2455	16.3622	1.4864	0.0802	0.0036	0.0163	99.2497		85.4539	14.0474	0.498708
P027-Pl-05	50.5545	0.1234	29.7431	0.0047	1.8133	0.0131	0.1793	16.0681	1.3845	0.1562	0	0	100.04		85.6536	13.355	0.99139
P027-Pl-06	48.4398	0.1453	30.2517	0.0093	1.1752	0.0191	0.2323	16.4675	1.4773	0.0712	0	0.0272	98.3158		85.6544	13.9047	0.440945
P027-Pl-07	48.5054	0.1463	30.8957	0.0014	1.3367	0.0059	0.2481	16.3378	1.3263	0.083	0.0049	0	98.8915		86.7342	12.7412	0.524635
P027-Pl-08	48.267	0.1257	31.6074	0.001	1.2761	0.0119	0.2362	16.7051	1.3684	0.0751	0	0	99.6739		86.6865	12.8495	0.464007
CE6YJFM-S3544
P029-Pl-01	50.3291	0.1879	29.6433	0	1.5808	0.0262	0.4389	15.6718	1.8297	0.0821	0.0042	0	99.794		82.1352	17.3525	0.512314
P029-Pl-02	50.2195	0.2064	29.4289	0.0016	1.6691	0.0394	0.3488	15.5729	1.8716	0.1204	0.0004	0	99.4789		81.5207	17.7289	0.750424
P029-Pl-03	50.9889	0.1985	28.6189	0	1.6858	0.0182	0.3707	15.171	1.8074	0.1241	0.0085	0.0121	99.0039		81.6113	17.5939	0.794859
P029-Pl-04	50.1906	0.2166	28.8398	0.0011	2.1095	0.0029	0.2943	15.8683	1.326	0.1355	0.0007	0	98.9852		86.1046	13.02	0.875422
P029-Pl-05	50.9971	0.246	28.7526	0.0065	1.8777	0.006	0.3254	15.3005	1.9207	0.1535	0.0076	0.0099	99.6033		80.7037	18.3323	0.964003
P029-Pl-06	50.6017	0.2657	29.2512	0	1.762	0.0214	0.2809	15.2443	1.8786	0.1117	0	0.0009	99.4184		81.1872	18.1045	0.708298
CE6YJFM-S3576
P001-Pl-01	47.346	0.042	33.227	0.012	0.561	0.001	0.224	18.362	0.921	0.025	0.005	0.004	100.73		91.5429	8.30874	0.148398
P001-Pl-02	47.78	0.03	32.536	0.009	0.547	0	0.243	18.145	0.999	0.023	0.009	0.016	100.337		90.8152	9.0477	0.13706
P001-Pl-03	47.262	0.078	32.617	0	0.625	0.019	0.239	18.364	0.911	0.033	0.014	0.017	100.179		91.5828	8.22122	0.195949
P001-Pl-04	47.684	0.054	32.354	0.007	0.601	0.01	0.281	18.118	0.935	0.043	0.012	0.031	100.13		91.2234	8.5188	0.257779
P001-Pl-05	47.499	0.072	32.328	0.014	0.635	0.01	0.259	18.154	1.075	0.044	0.005	0.029	100.124		90.0869	9.65314	0.259971
P001-Pl-06	47.585	0.066	32.36	0	0.585	0.021	0.25	17.868	1.028	0.036	0.012	0	99.811		90.3744	9.40879	0.216798
P001-Pl-07	53.12	0.198	28.207	0	1.522	0.01	0.252	15.021	2.17	0.152	0.017	0	100.669		78.526	20.5279	0.946107
P001-Pl-08	51.678	0.176	28.915	0	1.817	0.034	0.294	15.969	1.68	0.159	0.004	0	100.726		83.179	15.8349	0.986087
P001-Pl-09	48.083	0.067	32.286	0.014	0.803	0	0.253	18.025	1.028	0.03	0.015	0	100.604		90.4827	9.33801	0.179306
P001-Pl-10	47.495	0.047	32.988	0.028	0.772	0.019	0.252	18.152	0.925	0.022	0.026	0.016	100.742		91.4365	8.43156	0.131947
P001-Pl-11	48.068	0.086	32.606	0.013	0.716	0.023	0.267	18.021	1.13	0.04	0.014	0	100.984		89.5969	10.1663	0.236786
P001-Pl-12	47.536	0.059	32.603	0.01	0.684	0.024	0.245	18.019	1.038	0.029	0.009	0.007	100.263		90.4031	9.42369	0.173234
P001-Pl-13	51.767	0.224	28.718	0	1.898	0	0.279	15.65	1.721	0.141	0.016	0	100.414		82.6638	16.4495	0.886752
P001-Pl-14	51.55	0.156	29.649	0	1.385	0.002	0.372	15.92	1.817	0.07	0.011	0.011	100.943		82.5242	17.0437	0.432035
P001-Pl-15	47.441	0.064	32.579	0	0.733	0.008	0.261	18.066	1.066	0.03	0.01	0	100.258		90.1916	9.63013	0.178323
Very-Low-Ti Basalts
CE6YJFM-S3576
P004-Pl-01	48.883	0.051	30.961	0.005	1.232	0.024	0.285	17.808	0.837	0.029	0.015	0.021	100.151		91.9971	7.82448	0.178377
P004-Pl-02	49.253	0.053	30.782	0.005	1.358	0	0.39	18.04	0.868	0.013	0.01	0.013	100.785		91.9181	8.00304	0.0788661
P004-Pl-03	48.977	0.043	31.175	0	1.121	0	0.271	17.889	0.908	0.051	0.022	0	100.457		91.304	8.38611	0.309925
P004-Pl-04	49.474	0.026	30.336	0.005	1.283	0.002	0.478	17.688	0.988	0.012	0.003	0.004	100.299		90.7537	9.17304	0.0733076
P004-Pl-05	47.313	0.012	32.49	0.011	1.134	0.044	0.194	18.504	0.651	0.049	0.006	0.038	100.446		93.7369	5.96756	0.295545
P004-Pl-06	49.411	0.04	30.361	0	1.245	0.003	0.422	17.728	0.881	0.02	0.005	0.002	100.118		91.6364	8.24053	0.123089
P004-Pl-07	49.731	0.045	31.039	0	1.118	0.043	0.33	17.614	1.021	0.034	0.018	0.036	101.029		90.3188	9.47364	0.207578
P004-Pl-08	49.562	0.028	31.054	0	1.088	0.011	0.329	17.55	0.941	0.039	0.005	0	100.607		90.9363	8.82309	0.240606
P004-Pl-09	50.178	0.049	30.46	0.003	1.131	0.028	0.326	17.302	1.014	0.008	0.013	0.005	100.517		90.3668	9.58344	0.0497491
P004-Pl-10	48.149	0.031	31.534	0.017	1.427	0.009	0.16	18.231	0.761	0.03	0.02	0	100.369		92.808	7.0102	0.181835
P004-Pl-11	49.499	0.039	30.947	0	1.442	0.038	0.1	17.604	0.861	0.077	0.022	0	100.629		91.4318	8.09207	0.476166
P004-Pl-12	49.65	0.033	30.292	0	1.773	0	0.115	17.56	0.852	0.056	0.018	0.006	100.355		91.609	8.04312	0.347844
P004-Pl-13	48.055	0.029	31.825	0	1.32	0.037	0.159	18.296	0.709	0.038	0	0	100.468		93.2317	6.5377	0.230554
P004-Pl-14	48.373	0.051	31.839	0.004	1.197	0.044	0.151	17.954	0.753	0.028	0.024	0	100.418		92.7859	7.04185	0.17229
P004-Pl-15	48.789	0.02	31.655	0.005	1.031	0.014	0.304	17.979	0.878	0.025	0.017	0.026	100.743		91.741	8.10706	0.151887
P004-Pl-16	48.95	0.037	30.836	0.007	1.407	0.009	0.362	18.12	0.812	0.026	0.011	0	100.577		92.3533	7.48895	0.157779
P004-Pl-17	47.253	0.037	32.459	0	1.046	0.013	0.199	18.442	0.612	0.015	0.021	0	100.097		94.2491	5.65967	0.091273
CE6YJFM-S3544
P003-Pl-04	45.6278	0.0279	32.8951	0.0027	0.5402	0.0013	0.2474	17.8694	0.6804	0.0209	0.0129	0.0006	97.9265		93.4323	6.43758	0.130112
P003-Pl-05	45.685	0.022	33.1487	0.0011	0.6067	0.0119	0.2169	17.8475	0.63	0.0215	0.0094	0.0201	98.2209		93.8694	5.99595	0.134638
P003-Pl-11	45.6836	0.0203	33.2283	0	0.5526	0	0.2568	18.2833	0.6505	0.0152	0	0.0057	98.6962		93.864	6.04314	0.0929116
P003-Pl-12	45.6309	0.0375	33.4852	0.0013	0.6334	0.0126	0.2264	18.566	0.6113	0.0161	0	0	99.2207		94.2851	5.61759	0.0973493
CE6YJFM-S3568
P004-Pl-01	47.6256	0.0323	33.0834	0	0.7702	0.0027	0.2904	17.4977	0.8233	0.0173	0.0106	0.0102	100.164		92.0539	7.83773	0.108365
P004-Pl-02	48.1673	0.0512	32.0678	0.0001	1.3393	0.0139	0.0535	17.0979	1.02	0.1152	0	0	99.9263		89.6079	9.67329	0.71885
P004-Pl-03	46.4939	0.0264	33.6504	0.0045	0.9665	0.0169	0.2275	18.2319	0.7106	0.0224	0.0159	0	100.367		93.2843	6.5792	0.136461
P004-Pl-04	48.9652	0.054	31.6059	0.0065	0.9734	0.0096	0.4021	16.801	1.1018	0.0228	0	0.018	99.9604		89.263	10.5928	0.144229
P004-Pl-05	48.0539	0.0377	32.8093	0.001	1.1876	0	0.1215	17.2496	0.9417	0.0332	0.0033	0.003	100.442		90.8199	8.97193	0.208124

## Sheet: Data S3
Data S3. EPMA data of phases produced in the experiments.
																Cpx-liquid N&P (2017)		Cpx-only Wang (2021)		Pl-liquid Putirka (2005)
																N&P (2017)	Eqn. 33	Eq. (1)	Eq. (2)	Eqn 23	Eqn 26
RunID	Analysis ID	Phase	SiO2	TiO2	Al2O3	FeO	MnO	MgO	CaO	Na2O	K2O	Cr2O3	P2O5	Total	Comment	P(kbar)	T/°C	P(kbar)	T/°C	T/°C	T/°C
Starting composition			42.16	5.11	10.98	22.65	0.28	6.51	11.18	0.46	0.21	0.21	0.27	100.02
N3	N3-melt-01	Melt	43.435	5.154	11.352	19.452	0.263	5.78	11.618	0.501	0.3	0.067	0.292	98.214
N3	N3-melt-02	Melt	43.665	5.182	11.153	19.905	0.291	5.773	11.758	0.471	0.22	0.106	0.281	98.805
N3	N3-melt-03	Melt	43.75	5.229	11.32	19.752	0.291	5.916	11.722	0.523	0.292	0.074	0.286	99.155
N3	N3-melt-04	Melt	43.589	5.317	11.464	20.024	0.319	5.734	11.751	0.559	0.317	0.09	0.276	99.44
N3	N3-melt-05	Melt	43.543	5.303	11.4	20.001	0.309	5.818	11.688	0.574	0.272	0.092	0.268	99.268
N3	N3-melt-06	Melt	43.443	5.214	11.405	19.551	0.293	5.765	11.642	0.479	0.298	0.108	0.287	98.485
		Average	43.5708	5.23317	11.349	19.7808	0.294333	5.79767	11.6965	0.517833	0.283167	0.0895	0.281667	98.8945
		Stdev	0.123988	0.0650766	0.107915	0.238666	0.0191276	0.0639646	0.0576325	0.0420971	0.0341785	0.0165378	0.00864099	0.478271
N3	N3-Ch-01	Chromite	0.084	9.699	15.754	35.274	0.334	6.385	0.216	0		31.028		98.774
N3	N3-Ch-02	Chromite	0.094	9.576	15.624	35.495	0.319	6.413	0.209	0		30.795		98.525
N3	N3-Ch-03	Chromite	0.094	9.367	16.172	35.052	0.295	6.772	0.299	0.008		30.384		98.443
N3	N3-Ch-04	Chromite	0.081	8.088	16.203	33.834	0.322	6.425	0.102	0		33.989		99.044
N3	N3-Ch-05	Chromite	0.097	7.32	16.304	33.474	0.315	6.2	0.158	0.015		35.052		98.935
N3	N3-Ch-06	Chromite	0.075	7.968	16.274	33.993	0.319	6.4	0.183	0.006		33.75		98.968
N3	N3-Ch-07	Chromite	0.074	7.679	15.976	33.955	0.334	6.446	0.18	0		34.743		99.387
N3	N3-Ch-08	Chromite	0.084	7.378	15.914	32.805	0.376	6.348	0.095	0.023		35.935		98.958
N3	N3-Ch-09	Chromite	0.084	8.695	16.124	33.947	0.322	6.338	0.137	0.038		32.778		98.463
		Average	0.0852222	8.41889	16.0383	34.2032	0.326222	6.41411	0.175444	0.01		33.1616		98.833
		Stdev	0.00825799	0.942336	0.23725	0.88954	0.0219076	0.152592	0.0630101	0.0132193		2.02522		0.312857
N4	N4-melt-01	Melt	42.034	5.126	10.64	21.34	0.283	6.297	11.168	0.519	0.288	0.067	0.295	98.057
N4	N4-melt-02	Melt	42.393	5.114	10.699	21.371	0.327	6.167	11.107	0.421	0.261	0.124	0.246	98.23
N4	N4-melt-03	Melt	42.351	4.874	10.666	21.291	0.326	6.115	11.145	0.547	0.264	0.093	0.355	98.027
N4	N4-melt-04	Melt	42.178	4.729	10.691	21.429	0.331	6.319	11.062	0.468	0.239	0.097	0.283	97.826
N4	N4-melt-05	Melt	42.054	4.737	10.711	21.268	0.318	6.24	10.909	0.452	0.256	0.062	0.249	97.256
N4	N4-melt-06	Melt	42.13	5.052	10.627	21.312	0.279	6.183	10.888	0.524	0.277	0.113	0.277	97.662
		Average	42.19	4.93867	10.6723	21.3352	0.310667	6.22017	11.0465	0.4885	0.264167	0.0926667	0.284167	97.843
		Stdev	0.150802	0.183025	0.0337501	0.0584993	0.023398	0.0791616	0.120327	0.0488293	0.0169873	0.0245493	0.039701	0.348437
N4	N4-Ch-01	Chromite	0.12	6.263	16.389	34.112	0.281	6.019	0.262	0		34.116		97.562
N4	N4-Ch-02	Chromite	0.14	7.031	16.555	33.498	0.293	6.044	0.166	0.009		31.515		95.251
N4	N4-Ch-03	Chromite	0.206	7.074	16.878	34.745	0.235	6.099	0.266	0.008		31.854		97.365
N4	N4-Ch-05	Chromite	0.102	5.886	16.623	33.43	0.295	5.984	0.147	0.008		34.767		97.242
N4	N4-Ch-06	Chromite	0.089	5.713	16.64	33.215	0.238	6.062	0.226	0		35.366		97.549
		Average	0.1314	6.3934	16.617	33.8	0.2684	6.0416	0.2134	0.005		33.5236		96.9938
		Stdev	0.0459108	0.633868	0.176433	0.624639	0.0296277	0.0434316	0.0546425	0.00458258		1.74022		0.983342
M5	M5-melt-01	Melt	41.143	4.898	10.668	22.151	0.288	6.135	10.988	0.557	0.256	0.165	0.233	97.482
M5	M5-melt-02	Melt	41.113	4.757	10.634	22.443	0.268	6.17	10.993	0.479	0.31	0.203	0.256	97.626
M5	M5-melt-03	Melt	41.297	4.901	10.834	22.13	0.267	6.233	11.009	0.447	0.27	0.168	0.273	97.829
M5	M5-melt-04	Melt	41.634	4.887	10.62	22.571	0.263	5.96	11.068	0.439	0.27	0.158	0.24	98.11
M5	M5-melt-05	Melt	41.59	4.68	10.539	22.414	0.281	6.081	10.917	0.464	0.26	0.132	0.264	97.622
M5	M5-melt-06	Melt	41.579	4.803	10.716	22.396	0.309	6.141	11.102	0.417	0.32	0.184	0.232	98.199
		Average	41.3927	4.821	10.6685	22.3508	0.279333	6.12	11.0128	0.467167	0.281	0.168333	0.249667	97.8113
		Stdev	0.237319	0.0905384	0.0999595	0.174183	0.0173513	0.0927966	0.0651196	0.0488607	0.0270924	0.0240222	0.0171659	0.289294
M5	M5-Ch-01	Chromite	0.111	4.645	19.108	32.793	0.293	6.186	0.076	0.028		34.395		97.635
M5	M5-Ch-02	Chromite	0.115	4.581	19.464	32.923	0.249	6.287	0.132	0.004		34.35		98.105
M5	M5-Ch-03	Chromite	0.134	4.659	19.393	32.685	0.289	6.212	0.099	0.041		35.253		98.765
		Average	0.12	4.62833	19.3217	32.8003	0.277	6.22833	0.102333	0.0243333		34.666		98.1683
		Stdev	0.0122882	0.0415853	0.188415	0.119169	0.0243311	0.0524436	0.0281484	0.0187705		0.508855		0.567656
M6	M6-melt-01	Melt	40.683	5.348	11.193	23.272	0.302	5.448	10.78	0.533	0.285	0.093	0.318	98.255
M6	M6-melt-02	Melt	40.722	5.266	11.179	22.925	0.252	5.565	10.525	0.472	0.358	0.096	0.272	97.632
M6	M6-melt-03	Melt	40.457	5.407	11.107	22.788	0.318	5.491	10.624	0.579	0.373	0.101	0.331	97.576
M6	M6-melt-04	Melt	40.972	5.14	11.104	23.06	0.268	5.471	10.081	0.525	0.27	0.095	0.252	97.238
M6	M6-melt-05	Melt	40.702	5.255	10.964	22.469	0.301	5.533	10.783	0.515	0.286	0.102	0.241	97.151
M6	M6-melt-06	Melt	41.115	5.147	10.903	22.879	0.264	5.497	10.727	0.465	0.308	0.1	0.263	97.668
		Average	40.7752	5.2605	11.075	22.8988	0.284167	5.50083	10.5867	0.514833	0.313333	0.0978333	0.2795	97.5867
		Stdev	0.233296	0.106378	0.117056	0.269573	0.0262634	0.0422962	0.267026	0.0421161	0.0424531	0.00365605	0.0366101	0.391619
M6	M6-Cpx-01	Clinopyroxene	48.544	1.19	5.856	13.833	0.24	13.958	15.484	0.115	0	0.91	0.011	100.141
M6	M6-Cpx-02	Clinopyroxene	48.125	1.229	6	12.81	0.301	13.476	16.683	0.122	0	0.976	0.022	99.744
M6	M6-Cpx-03	Clinopyroxene	48.463	0.963	5.787	14.613	0.269	14.629	13.838	0.097	0.009	0.949	0.024	99.641
M6	M6-Cpx-04	Clinopyroxene	47.787	1.299	6.321	14.712	0.29	14.296	13.824	0.131	0	1.042	0.009	99.711
M6	M6-Cpx-05	Clinopyroxene	47.678	1.353	6.025	13.987	0.262	14.799	14.472	0.145	0	0.995	0.015	99.731
M6	M6-Cpx-06	Clinopyroxene	47.475	1.386	6.375	13.092	0.247	13.764	16.163	0.122	0.001	1.084	0.019	99.728
M6	M6-Cpx-07	Clinopyroxene	48.426	1.112	5.683	13.417	0.313	14.22	15.646	0.145	0	1.064	0.016	100.042
		Average	48.0711	1.21886	6.00671	13.7806	0.274571	14.1631	15.1586	0.125286	0.00142857	1.00286	0.0165714	99.8197
		Stdev	0.427523	0.147293	0.261588	0.72505	0.0275612	0.468292	1.13083	0.0170168	0.00335942	0.0634571	0.00550325	0.190791
M6	M6-Ch-01	Chromite	0.133	5.514	22.315	35.387	0.286	5.841	0.197	0		27.887		97.56
M6	M6-Ch-02	Chromite	0.135	4.969	19.167	34.315	0.247	5.353	0.16	0		32.991		97.337
M6	M6-Ch-03	Chromite	0.177	5.423	28.195	35.267	0.288	6.628	0.156	0		21.672		97.806
M6	M6-Ch-04	Chromite	0.17	5.543	24.517	35.328	0.255	6.145	0.171	0		25.353		97.482
M6	M6-Ch-05	Chromite	0.194	5.379	26.087	35.147	0.274	6.348	0.196	0.036		23.305		96.966
		Average	0.1618	5.3656	24.0562	35.0888	0.27	6.063	0.176	0.0072		26.2416		97.4302
		Stdev	0.0268459	0.231441	3.47858	0.441602	0.0183712	0.49004	0.0195064	0.0160997		4.4316		0.310212
C13	C13-melt-01	Melt	42.418	5.714	10.229	20.874	0.297	5.494	11.319	0.413	0.332	0.082	0.303	97.475
C13	C13-melt-02	Melt	42.218	5.663	10.436	19.722	0.285	5.715	11.571	0.426	0.272	0.093	0.296	96.697
C13	C13-melt-03	Melt	42.568	5.477	10.184	21.134	0.315	5.665	11.322	0.381	0.226	0.068	0.323	97.663
C13	C13-melt-04	Melt	43.083	5.617	10.541	19.708	0.295	5.958	11.302	0.397	0.314	0.095	0.309	97.619
C13	C13-melt-05	Melt	41.949	5.64	10.035	21.424	0.347	5.739	11.332	0.347	0.295	0.069	0.332	97.509
C13	C13-melt-06	Melt	43.753	5.827	10.678	18.558	0.284	5.735	11.844	0.353	0.279	0.081	0.292	97.684
		Average	42.6648	5.65633	10.3505	20.2367	0.303833	5.71767	11.4483	0.386167	0.286333	0.0813333	0.309167	97.4412
		Stdev	0.654424	0.115301	0.242025	1.09393	0.02392	0.149213	0.218739	0.0318899	0.0369468	0.011431	0.015613	0.373987
C13	C13-Ol-01	Olivine	35.72	0.09	0.04	34.931	0.387	29.295	0.358	0	0	0.011	0.054	100.886
C13	C13-Ol-02	Olivine	35.547	0.129	0.066	34.717	0.366	29.253	0.41	0	0	0	0.043	100.531
C13	C13-Ol-03	Olivine	35.488	0.125	0.046	35.269	0.372	28.567	0.375	0	0.005	0	0.157	100.404
C13	C13-Ol-04	Olivine	35.477	0.09	0.039	35.246	0.372	29.408	0.378	0	0	0	0.047	101.057
C13	C13-Ol-05	Olivine	35.271	0.105	0.059	35.393	0.289	30.657	0.392	0	0	0	0.076	102.242
C13	C13-Ol-06	Olivine	35.473	0.071	0.054	35.229	0.413	29.128	0.351	0	0	0	0.13	100.849
C13	C13-Ol-07	Olivine	35.412	0.091	0.044	34.722	0.36	29.685	0.352	0	0	0	0.141	100.807
C13	C13-Ol-08	Olivine	35.661	0.082	0.054	34.911	0.412	29.003	0.365	0.018	0	0.004	0.121	100.631
C13	C13-Ol-09	Olivine	35.533	0.085	0.042	35.097	0.403	29.341	0.383	0.016	0.028	0.002	0.067	100.997
C13	C13-Ol-10	Olivine	35.396	0.141	0.066	35.095	0.339	29.184	0.391	0	0	0.007	0.06	100.679
C13	C13-Ol-11	Olivine	35.665	0.123	0.041	35.84	0.398	28.967	0.37	0	0.004	0	0.032	101.44
C13	C13-Ol-12	Olivine	35.489	0.102	0.061	35.403	0.318	29.72	0.361	0	0.016	0	0.147	101.617
C13	C13-Ol-13	Olivine	35.557	0.07	0.037	36.139	0.387	28.97	0.357	0.012	0.035	0.002	0.08	101.646
C13	C13-Ol-14	Olivine	35.476	0.116	0.057	35.98	0.369	28.373	0.312	0.012	0	0.011	0.115	100.821
		Average	35.5118	0.101429	0.0504286	35.2837	0.370357	29.2536	0.368214	0.00414286	0.00628571	0.00264286	0.0907143	101.043
		Stdev	0.117424	0.0223666	0.010301	0.440897	0.0355324	0.547668	0.0235443	0.00694879	0.0116119	0.00408764	0.0429318	0.513703
C13	C13-Pl-1	Plagioclase	48.037	0.099	31.729	0.77	0.017	0.265	17.008	1.463	0.128	0	0.029	99.545						1165.97	1135.35
C13	C13-Pl-02	Plagioclase	48.228	0.103	31.911	0.834	0.031	0.287	17.175	1.407	0.138	0	0.018	100.132						1166.03	1135.35
C13	C13-Pl-03	Plagioclase	47.886	0.093	32.416	0.927	0.017	0.261	17.608	1.323	0.103	0.008	0.007	100.649						1165.9	1135.35
C13	C13-Pl-04	Plagioclase	47.688	0.096	32.245	0.89	0.005	0.235	17.317	1.235	0.107	0.009	0.024	99.851						1165.91	1135.35
C13	C13-Pl-05	Plagioclase	48.624	0.112	32.045	0.74	0.008	0.235	17.222	1.354	0.103	0.002	0.006	100.451						1165.91	1135.35
C13	C13-Pl-06	Plagioclase	47.65	0.065	32.316	0.702	0.008	0.237	17.683	1.417	0.127	0	0.003	100.208						1165.98	1135.35
C13	C13-Pl-07	Plagioclase	48.013	0.087	32.553	0.74	0.016	0.248	17.576	1.326	0.113	0.001	0.012	100.685						1165.94	1135.35
C13	C13-Pl-08	Plagioclase	47.635	0.073	32.725	0.691	0.033	0.242	17.921	1.116	0.093	0	0.018	100.547						1165.78	1135.35
		Average	47.9701	0.091	32.2425	0.78675	0.016875	0.25125	17.4387	1.33013	0.114	0.0025	0.014625	100.258						1165.93	1135.35
		Stdev	0.338447	0.0155563	0.333233	0.0874769	0.010412	0.0184759	0.306272	0.111258	0.0154642	0.00377964	0.0091953	0.405035						0.0684009	0
C13	C13-Ch-03	Chromite	0.118	8.135	15.51	36.015	0.359	5.265	0.138	0		33.639		99.179
C13	C13-Ch-05	Chromite	0.095	7.539	15.523	35.36	0.259	5.494	0.104	0		34.239		98.613
C13	C13-Ch-06	Chromite	0.09	7.2	15.625	34.902	0.293	5.621	0.135	0.019		35.241		99.126
C13	C13-Ch-07	Chromite	0.083	7.346	15.488	35.081	0.296	5.375	0.172	0.03		34.456		98.327
C13	C13-Ch-08	Chromite	0.101	6.828	15.548	34.593	0.286	5.49	0.105	0.009		36.33		99.29
C13	C13-Ch-09	Chromite	0.074	7.596	16.168	35.238	0.283	5.731	0.09	0.017		33.467		98.664
C13	C13-Ch-10	Chromite	0.054	7.692	15.948	34.328	0.287	6.006	0.112	0.002		34.217		98.646
		Average	0.0878571	7.47657	15.6871	35.0739	0.294714	5.56886	0.122286	0.011		34.5127		98.835
		Stdev	0.0204077	0.410748	0.264724	0.549497	0.0307826	0.245572	0.027873	0.0114601		0.987877		0.361098
C14	C14-melt-01	Melt	41.401	6.511	9.825	23.282	0.295	4.108	10.078	0.336	0.368	0.039	0.534	96.777
C14	C14-melt-02	Melt	41.492	6.916	9.72	22.817	0.342	4.369	9.946	0.403	0.371	0.038	0.448	96.862
C14	C14-melt-03	Melt	41.029	6.448	9.733	23.13	0.321	4.355	10.095	0.488	0.4	0.051	0.544	96.594
C14	C14-melt-04	Melt	41.375	7.094	9.645	22.483	0.354	4.498	10.106	0.451	0.337	0.041	0.464	96.848
C14	C14-melt-05	Melt	41.204	7.043	9.752	22.203	0.302	4.33	10.276	0.412	0.396	0.067	0.457	96.442
C14	C14-melt-06	Melt	41.348	6.604	9.84	22.631	0.325	4.271	10.405	0.384	0.379	0.038	0.575	96.8
		Average	41.3082	6.76933	9.7525	22.7577	0.323167	4.32183	10.151	0.412333	0.375167	0.0456667	0.503667	96.7205
		Stdev	0.165681	0.282538	0.0719799	0.404034	0.0226046	0.128635	0.162884	0.0527965	0.0227633	0.0115528	0.0538244	0.166946
C14	C14-Ol-06	Olivine	35.43	0.096	0.043	36.525	0.413	27.299	0.316	0	0	0.002	0.087	100.211
C14	C14-Ol-10	Olivine	36.237	0.04	0.046	34.048	0.38	29.359	0.332	0	0.005	0	0.064	100.511
C14	C14-Ol-09	Olivine	35.607	0.121	0.045	35.079	0.352	29.777	0.346	0	0	0	0.145	101.472
C14	C14-Ol-11	Olivine	35.077	0.101	0.058	37.029	0.489	27.708	0.36	0	0.002	0	0.054	100.878
C14	C14-Ol-12	Olivine	34.957	0.151	0.043	40.335	0.438	23.923	0.377	0	0	0.001	0.013	100.238
		Average	35.4616	0.1018	0.047	36.6032	0.4144	27.6132	0.3462	0	0.0014	0.0006	0.0726	100.662
		Stdev	0.506439	0.0407517	0.0062849	2.39614	0.0529179	2.31598	0.0237318	0	0.00219089	0.000894427	0.0485314	0.526482
C14	C14-Cpx-04	Clinopyroxene	49.345	1.544	2.958	19.184	0.39	15.4	9.824	0.053	0	0	0.001	98.699		4.25456	1185.93	1112.86	4.55346
C14	C14-Cpx-05	Clinopyroxene	49.703	1.512	3.05	18.684	0.354	15.329	11.489	0.067	0	0	0.015	100.203		4.83096	1187.36	1106.17	3.22187
C14	C14-Cpx-06	Clinopyroxene	48.182	1.872	3.928	17.045	0.347	14.833	12.798	0.052	0.008	0	0.025	99.09		2.80322	1162.26	1092.15	2.20095
		Average	49.0767	1.64267	3.312	18.3043	0.363667	15.1873	11.3703	0.0573333	0.00266667	0	0.0136667	99.3307		3.96291	1178.52	1103.73	3.32543
		Stdev	0.795212	0.199252	0.535451	1.1189	0.0230723	0.308908	1.49055	0.0083865	0.0046188	0	0.0120554	0.780349		0.853123	11.5097	8.63315	0.963195
C14	C14-Pl-01	Plagioclase	49.201	0.082	31.894	0.584	0.011	0.245	16.863	1.578	0.15	0	0.008	100.616						1146.19	1120.97
C14	C14-Pl-02	Plagioclase	49.374	0.117	31.617	0.696	0	0.257	16.681	1.639	0.213	0.016	0.008	100.618						1146.36	1120.97
C14	C14-Pl-03	Plagioclase	49.262	0.103	31.618	0.737	0	0.291	17.106	1.574	0.162	0	0.018	100.871						1146.24	1120.97
C14	C14-Pl-04	Plagioclase	49.131	0.084	32.068	0.657	0.004	0.245	16.968	1.569	0.165	0	0.029	100.92						1146.25	1120.97
C14	C14-Pl-05	Plagioclase	48.884	0.101	31.581	0.694	0.007	0.268	17.148	1.599	0.186	0.009	0.006	100.483						1146.31	1120.97
C14	C14-Pl-06	Plagioclase	48.74	0.085	31.957	0.701	0.017	0.275	17.154	1.453	0.108	0	0.009	100.499						1146.12	1120.97
C14	C14-Pl-07	Plagioclase	48.615	0.088	32.06	0.687	0.024	0.277	17.444	1.465	0.136	0.014	0.018	100.828						1146.21	1120.97
C14	C14-Pl-08	Plagioclase	49.316	0.082	31.775	0.789	0.016	0.229	16.776	1.644	0.209	0	0.004	100.84						1146.35	1120.97
		Average	49.0654	0.09275	31.8212	0.693125	0.009875	0.260875	17.0175	1.56513	0.166125	0.004875	0.0125	100.709						1146.26	1120.97
		Stdev	0.283102	0.0128258	0.201599	0.059087	0.0086757	0.0205387	0.245901	0.0713972	0.0358466	0.00699872	0.00845154	0.174925						0.0789147	0
C14	C14-Ilm-01	Ilmenite	0	53.14	0.364	41.139	0.4	3.831	0.079	0.008		0.614		99.575
C14	C14-Ilm-02	Ilmenite	0.038	52.745	0.359	41.722	0.333	3.83	0.224	0.021		0.659		99.931
C14	C14-Ilm-03	Ilmenite	0.041	53.954	0.362	41.274	0.387	3.767	0.101	0		0.742		100.628
C14	C14-Ilm-04	Ilmenite	0.073	52.721	0.405	41.201	0.347	3.791	0.306	0		0.689		99.533
C14	C14-Ilm-05	Ilmenite	0.042	52.867	0.387	41.163	0.362	4.169	0.308	0.004		0.841		100.143
C14	C14-Ilm-06	Ilmenite	0.019	53.179	0.401	41.009	0.367	4.152	0.137	0		0.775		100.039
C14	C14-Ilm-07	Ilmenite	0.02	52.628	0.377	40.815	0.365	4.14	0.173	0.002		0.853		99.373
C14	C14-Ilm-08	Ilmenite	0.039	52.97	0.374	39.681	0.361	4.057	0.16	0.012		0.78		98.434
C14	C14-Ilm-09	Ilmenite	0.06	6.543	15.671	35.521	0.305	4.346	0.085	0.01		35.69		98.231
C14	C14-Ilm-10	Ilmenite	0.031	53.195	0.421	40.281	0.36	4.31	0.037	0		0.89		99.525
C14	C14-Ilm-11	Ilmenite	0.066	23.333	5.781	51.662	0.438	3.713	0.164	0		14.211		99.368
		Average	0.039	46.1159	2.26382	41.4062	0.365909	4.00964	0.161273	0.00518182		5.15855		99.5255
		Stdev	0.0216472	15.8694	4.73237	3.806	0.0346856	0.229588	0.088774	0.00688212		10.9008		0.703036
C15	C15-melt-01	Melt	40.599	5.626	11.507	24.191	0.249	4.224	9.855	0.634	0.376	0.058	0.328	97.647
C15	C15-melt-02	Melt	40.687	5.573	11.614	24.296	0.316	4.137	9.871	0.621	0.353	0.026	0.303	97.797
C15	C15-melt-03	Melt	40.674	5.797	11.71	24.508	0.308	4.273	9.598	0.599	0.393	0.043	0.3	98.203
C15	C15-melt-04	Melt	40.287	5.787	11.705	23.733	0.292	4.255	9.917	0.633	0.373	0.039	0.287	97.308
C15	C15-melt-05	Melt	40.132	5.877	11.683	24.546	0.344	4.118	9.782	0.519	0.35	0.007	0.322	97.68
C15	C15-melt-06	Melt	40.025	6.02	11.71	24.811	0.289	4.062	9.788	0.575	0.35	0.035	0.299	97.964
		Average	40.4007	5.78	11.6548	24.3475	0.299667	4.17817	9.80183	0.596833	0.365833	0.0346667	0.3065	97.7665
		Stdev	0.290607	0.163653	0.0811404	0.370067	0.0317532	0.0846249	0.112256	0.0443009	0.0176569	0.0171659	0.0154499	0.304123
C15	C15-Cpx-01	Clinopyroxene	46.101	1.973	7.4	15.185	0.228	13.675	15.247	0.113	0	0.572	0.02	100.514	Sum cation > 4.02
C15	C15-Cpx-02	Clinopyroxene	47.431	1.716	6.675	14.815	0.251	14.481	14.187	0.111	0	0.653	0.018	100.338		7.80339	1210.47	3.77561	1099.04
C15	C15-Cpx-03	Clinopyroxene	47.407	1.434	6.263	17.509	0.277	13.562	13.18	0.138	0.007	0.553	0.008	100.338	Mg#<60
C15	C15-Cpx-04	Clinopyroxene	46.655	1.774	6.89	15.594	0.212	12.353	15.674	0.119	0.003	0.54	0.014	99.828	Mg#<60
C15	C15-Cpx-05	Clinopyroxene	46.792	1.949	6.945	14.784	0.247	13.875	14.016	0.088	0	0.703	0.02	99.419		6.43667	1195.85	3.86099	1092.41
C15	C15-Cpx-06	Clinopyroxene	46.834	1.81	7.012	15.584	0.28	12.561	15.455	0.163	0	0.576	0.021	100.296	Mg#<60
C15	C15-Cpx-07	Clinopyroxene	46.718	1.894	6.916	14.434	0.31	12.748	15.794	0.154	0.003	0.688	0.013	99.672		9.24548	1216.74	3.40795	1076.78
C15	C15-Cpx-08	Clinopyroxene	46.77	1.878	6.885	13.563	0.217	13.029	16.568	0.118	0	0.834	0.001	99.863		7.10388	1191.72	2.41402	1082.53
C15	C15-Cpx-09	Clinopyroxene	47.283	1.738	6.76	13.488	0.211	13.283	16.214	0.139	0.007	0.876	0.016	100.015		8.33254	1205.78	3.07117	1092.75
C15	C15-Cpx-10	Clinopyroxene	46.812	1.899	6.857	13.703	0.285	13.423	15.816	0.132	0	0.92	0.027	99.874		8.21724	1206.76	2.96638	1083.91
		Average	46.8803	1.8065	6.8603	14.8659	0.2518	13.299	15.2151	0.1275	0.002	0.6915	0.0158	100.016		7.85653	1204.55	3.24936	1087.9
		Stdev	0.401944	0.157078	0.28426	1.21463	0.034912	0.647314	1.07652	0.0221873	0.00290593	0.14061	0.0073303	0.3476		0.901034	8.46794	0.49763	7.48856
C15	C15-Pl-01	Plagioclase	48.996	0.089	31.74	0.716	0	0.156	16.357	1.9	0.225	0.007	0.011	100.197						1191.42	1148.77
C15	C15-Pl-02	Plagioclase	49.088	0.115	31.494	0.857	0.017	0.136	16.449	1.87	0.208	0.001	0.011	100.246						1191.41	1148.77
C15	C15-Pl-03	Plagioclase	49.464	0.093	31.475	0.95	0.013	0.152	16.11	1.959	0.257	0	0.026	100.499						1191.41	1148.77
		Average	49.1827	0.099	31.5697	0.841	0.01	0.148	16.3053	1.90967	0.23	0.00266667	0.016	100.314						1191.41	1148.77
		Stdev	0.247946	0.014	0.147819	0.117818	0.00888819	0.010583	0.175306	0.0452806	0.0248797	0.00378594	0.00866025	0.162077						0.00414855	0
C15	C15-Ch-01	Chromite	0.16	24.842	8.68	54.307	0.307	3.485	0.188	0.02		5.728		97.717
C15	C15-Ch-01	Chromite	0.139	25.203	8.741	55.064	0.34	3.439	0.186	0.04		5.645		98.797
C15	C15-Ch-03	Chromite	0.139	24.863	8.855	54.247	0.253	3.472	0.199	0.004		6.256		98.288
C15	C15-Ch-04	Chromite	0.13	24.444	9.405	54.112	0.336	3.557	0.148	0		6.555		98.687
C15	C15-Ch-05	Chromite	0.141	23.877	9.781	53.893	0.306	3.506	0.205	0		7.015		98.724
C15	C15-Ch-06	Chromite	0.135	21.647	11.877	52.698	0.349	3.773	0.219	0.012		8.111		98.821
		Average	0.140667	24.146	9.5565	54.0535	0.315167	3.53867	0.190833	0.0126667		6.55167		98.5057
		Stdev	0.0102502	1.30552	1.21519	0.773224	0.0352444	0.121304	0.0241944	0.0154747		0.920228		0.432258
C16	C16-melt-01	Melt	39.378	5.194	10.192	27.527	0.333	2.44	9.062	0.432	0.555	0	0.651	95.764
C16	C16-melt-02	Melt	39.686	5.302	10.265	28.4	0.337	2.559	9.055	0.443	0.532	0	0.69	97.269
C16	C16-melt-03	Melt	39.483	5.343	10.269	28.413	0.342	2.676	9.177	0.479	0.51	0	0.649	97.341
C16	C16-melt-04	Melt	39.508	5.003	10.263	28.057	0.314	2.744	9.163	0.495	0.508	0.021	0.596	96.672
C16	C16-melt-05	Melt	39.364	5.308	10.335	27.988	0.319	2.667	9.053	0.442	0.538	0	0.567	96.581
C16	C16-melt-06	Melt	39.564	5.463	9.886	27.896	0.303	2.713	9.328	0.416	0.47	0.003	0.483	96.525
		Average	39.4972	5.26883	10.2017	28.0468	0.324667	2.63317	9.13967	0.451167	0.518833	0.004	0.606	96.692
		Stdev	0.120314	0.156271	0.161136	0.333271	0.015082	0.113535	0.107814	0.0298357	0.0297618	0.00841427	0.0744043	0.575487
C16	C16-Cpx-01	Clinopyroxene	47.312	1.708	6.828	13.969	0.287	13.54	15.504	0.13	0	0.7	0.026	100.004		8.22023	1208.06	3.49447	1089
C16	C16-Cpx-02	Clinopyroxene	45.952	1.51	6.543	23.088	0.35	10.94	10.807	0.087	0.002	0.071	0.016	99.366	Mg#<60
C16	C16-Cpx-03	Clinopyroxene	48.638	0.635	2.762	27.954	0.416	12.911	6.062	0.05	0	0.043	0.007	99.478	Mg#<60
C16	C16-Cpx-04	Clinopyroxene	48.638	0.606	2.74	28.332	0.484	12.83	5.902	0.069	0	0.048	0.006	99.655	Mg#<60
C16	C16-Cpx-05	Clinopyroxene	44.066	2.483	9.824	15.948	0.27	10.109	15.951	0.176	0.002	0.366	0.018	99.213	Mg#<60
C16	C16-Cpx-06	Clinopyroxene	46.879	1.582	7.233	15.694	0.228	13.372	14.059	0.147	0.005	0.779	0.01	99.988		9.96136	1233.2	4.75062	1095.03
C16	C16-Cpx-07	Clinopyroxene	48.733	1.289	5.558	14.705	0.321	14.775	13.916	0.12	0	0.764	0	100.181		8.17986	1214.18	4.22818	1110.3
C16	C16-Cpx-08	Clinopyroxene	46.65	1.73	7.387	14.419	0.261	13.258	14.97	0.146	0.01	0.859	0.008	99.698		9.45803	1223.54	4.14849	1089.18
C16	C16-Cpx-09	Clinopyroxene	48.608	1.253	5.368	15.899	0.304	14.617	13.734	0.106	0	0.733	0.004	100.626		7.4015	1207.43	3.84842	1104.41
C16	C16-Cpx-10	Clinopyroxene	47.03	1.81	6.411	13.959	0.302	13.035	15.996	0.1	0.009	0.885	0.02	99.557		6.1774	1183.96	2.60644	1079.39
C16	C16-Cpx-11	Clinopyroxene	46.262	1.5	6.445	24.249	0.375	11.002	9.957	0.09	0.002	0.056	0.004	99.942	Mg#<60
		Average	47.1607	1.46418	6.09991	18.9287	0.327091	12.7626	12.4416	0.111	0.00272727	0.482182	0.0108182	99.7916		8.23306	1211.73	3.8461	1094.55
		Stdev	1.45456	0.529552	2.02513	5.75746	0.0745647	1.49244	3.73486	0.0371968	0.00369028	0.36438	0.00806	0.40631		1.25219	15.3265	0.672802	10.2865
C16	C16-Pl-01	Plagioclase	49.789	0.077	31.221	0.938	0.027	0.103	16.079	2.079	0.361	0.014	0.024	100.712						1163.21	1131.32
C16	C16-Pl-02	Plagioclase	49.829	0.074	31.173	0.918	0.021	0.105	15.987	2.035	0.336	0.009	0.007	100.494						1163.18	1131.32
C16	C16-Pl-03	Plagioclase	50.299	0.058	30.811	0.826	0.034	0.12	15.538	2.215	0.343	0.002	0.017	100.263						1162.71	1131.32
C16	C16-Pl-04	Plagioclase	49.162	0.107	31.737	0.936	0.039	0.099	16.223	1.744	0.308	0.011	0.017	100.383						1163.57	1131.32
C16	C16-Pl-05	Plagioclase	49.803	0.056	31.337	0.566	0.027	0.109	16.032	2.106	0.28	0	0.019	100.335						1162.81	1131.32
C16	C16-Pl-06	Plagioclase	49.999	0.075	31.19	0.662	0.029	0.099	15.806	2.096	0.333	0.015	0.023	100.327						1163	1131.32
		Average	49.8135	0.0745	31.2448	0.807667	0.0295	0.105833	15.9442	2.04583	0.326833	0.0085	0.0178333	100.419						1163.08	1131.32
		Stdev	0.372967	0.0183167	0.299222	0.158485	0.006253	0.00790991	0.24064	0.159421	0.0286316	0.00622093	0.00608002	0.162866						0.286038	0
C16	C16-Ilm-01	Ilmenite	0.034	51.493	0.531	43.952	0.298	2.178	0.183	0.049		0.192		98.91
C16	C16-Ilm-02	Ilmenite	0.034	51.935	0.532	44.498	0.318	2.201	0.106	0		0.175		99.799
C16	C16-Ilm-03	Ilmenite	0.046	52.088	0.582	44.417	0.314	2.106	0.168	0		0.163		99.884
C16	C16-Ilm-04	Ilmenite	0.034	52.179	0.5	44.504	0.346	2.078	0.081	0.018		0.179		99.919
C16	C16-Ilm-05	Ilmenite	0.017	51.166	0.533	44.612	0.296	2.062	0.045	0		0.226		98.957
C16	C16-Ilm-06	Ilmenite	0.019	52.22	0.492	44.76	0.345	2.114	0.093	0.025		0.185		100.253
		Average	0.0306667	51.8468	0.528333	44.4572	0.3195	2.12317	0.112667	0.0153333		0.186667		99.6203
		Stdev	0.010875	0.425266	0.0317658	0.274353	0.0219066	0.0551812	0.0529553	0.0196943		0.0216025		0.554165
C17	C17-melt-01	Melt	39.928	5.757	11.719	23.959	0.291	4.133	9.91	0.621	0.341	0.051	0.31	97.02
C17	C17-melt-02	Melt	40.081	5.847	11.796	24.014	0.279	4.071	9.955	0.524	0.359	0.039	0.371	97.336
C17	C17-melt-03	Melt	40.038	5.922	11.869	24.265	0.275	4.055	9.823	0.486	0.367	0.028	0.346	97.474
C17	C17-melt-04	Melt	40.132	5.878	11.675	24.558	0.317	4.017	9.832	0.483	0.359	0.042	0.317	97.61
C17	C17-melt-05	Melt	39.679	5.959	11.817	24.643	0.286	4.116	10.009	0.713	0.366	0.029	0.39	98.007
C17	C17-melt-06	Melt	39.795	5.885	11.798	23.935	0.28	4.228	9.841	0.585	0.414	0.052	0.344	97.157
		Average	39.9422	5.87467	11.779	24.229	0.288	4.10333	9.895	0.568667	0.367667	0.0401667	0.346333	97.434
		Stdev	0.176415	0.0693993	0.070157	0.311928	0.015284	0.0740504	0.0760132	0.0894487	0.0245411	0.0103425	0.0306638	0.351748
C17	C17-Cpx-01	Clinopyroxene	50.085	0.706	3.746	16.2	0.355	15.948	12.56	0.164	0	0.579	0.01	100.353		10.5508	1244.67	4.5452	1127.85
C17	C17-Cpx-02	Clinopyroxene	47.938	1.35	6.626	14.051	0.269	13.372	15.678	0.183	0	0.919	0.006	100.392		10.4457	1230.33	4.24438	1100.18
C17	C17-Cpx-03	Clinopyroxene	47.274	1.566	7.013	13.171	0.232	13.759	15.467	0.169	0	1.167	0.016	99.834		10.1451	1228.4	4.06548	1103.96
C17	C17-Cpx-04	Clinopyroxene	49.135	0.93	4.243	17.004	0.307	14.101	13.654	0.145	0	0.396	0.018	99.933	Mg#<60
C17	C17-Cpx-05	Clinopyroxene	47.261	1.475	7.062	14.448	0.214	13.407	14.99	0.111	0	0.845	0.021	99.834		7.50592	1202.94	4.03276	1097.51
C17	C17-Cpx-06	Clinopyroxene	50.656	0.537	2.821	17.559	0.349	18.503	9.081	0.06	0.003	0.48	0.007	100.056	Total Al < 0.11
C17	C17-Cpx-07	Clinopyroxene	48.67	1.021	5.013	16.532	0.315	14.077	13.805	0.171	0.004	0.52	0.01	100.138		10.5039	1239.09	4.4705	1105.8
C17	C17-Cpx-08	Clinopyroxene	47.312	1.299	6.791	16.868	0.288	12.569	14.584	0.157	0	0.404	0	100.272	Mg#<60
		Average	48.5414	1.1105	5.41437	15.7291	0.291125	14.467	13.7274	0.145	0.000875	0.66375	0.011	100.102		9.83029	1229.09	4.27166	1107.06
		Stdev	1.32796	0.37155	1.67655	1.60973	0.050983	1.89718	2.14217	0.0406764	0.00164208	0.280824	0.00694879	0.224124		1.17077	14.3457	0.207215	10.7877
C17	C17-Ch-01	Chromite	0.136	3.921	40.374	35.248	0.232	6.462	0.092	0.002		11.119		97.586
C17	C17-Ch-02	Chromite	0.129	5.225	35.956	37.199	0.211	5.826	0.108	0		13.568		98.222
C17	C17-Ch-03	Chromite	0.717	3.824	43.842	35.292	0.209	6.898	0.18	0.027		8.104		99.093
C17	C17-Ch-04	Chromite	0.141	4.742	39.04	36.029	0.146	6.275	0.107	0.033		11.972		98.485
C17	C17-Ch-05	Chromite	0.123	3.596	43.918	34.445	0.165	6.909	0.147	0		8.619		97.922
C17	C17-Ch-06	Chromite	0.102	6.219	24.411	38.282	0.249	4.509	0.083	0.026		23.974		97.855
C17	C17-Ch-07	Chromite	0.225	3.909	41.848	34.743	0.199	6.418	0.12	0.041		10.016		97.519
C17	C17-Ch-08	Chromite	0.145	6.437	31.599	38.354	0.24	5.578	0.124	0		15.064		97.541
		Average	0.21475	4.73412	37.6235	36.199	0.206375	6.10938	0.120125	0.016125		12.8045		98.0279
		Stdev	0.206103	1.12194	6.7544	1.55542	0.0359442	0.795722	0.0311927	0.0173159		5.09017		0.549479
C19	C19-melt-01	Melt	39.976	5.697	11.484	23.496	0.278	4.731	10.233	0.474	0.313	0.087	0.305	97.074
C19	C19-melt-02	Melt	39.669	5.67	11.234	23.398	0.3	4.581	10.101	0.565	0.273	0.058	0.296	96.145
C19	C19-melt-03	Melt	39.891	5.755	11.36	23.636	0.258	4.563	10.208	0.494	0.394	0.044	0.307	96.91
C19	C19-melt-04	Melt	39.588	5.423	11.369	23.625	0.303	4.587	10.35	0.607	0.287	0.086	0.364	96.589
C19	C19-melt-05	Melt	39.57	5.757	11.426	23.425	0.302	4.627	10.181	0.542	0.33	0.058	0.327	96.545
C19	C19-melt-06	Melt	39.524	5.781	11.39	23.915	0.285	4.333	10.075	0.505	0.331	0.085	0.275	96.499
		Average	39.703	5.6805	11.3772	23.5825	0.287667	4.57033	10.1913	0.531167	0.321333	0.0696667	0.312333	96.627
		Stdev	0.186539	0.132809	0.0834516	0.190554	0.0177388	0.130994	0.0989842	0.0496927	0.0425049	0.018619	0.0304215	0.32765
C19	C19-Cpx-01	Clinopyroxene	47.732	1.021	7.387	14.07	0.266	13.698	14.545	0.196	0.002	1.329	0.011	100.257		11.81	1250.59	5.74736	1114.64
C19	C19-Cpx-02	Clinopyroxene	47.231	1.085	7.752	13.891	0.216	13.206	14.974	0.218	0	1.2	0.007	99.78		12.3974	1254.61	5.75181	1112.8
C19	C19-Cpx-03	Clinopyroxene	47.337	1.251	7.807	13.252	0.306	13.24	14.934	0.216	0	1.52	0.019	99.882		12.4087	1254.26	5.85298	1107.47
C19	C19-Cpx-04	Clinopyroxene	46.828	1.098	7.819	14.172	0.297	12.856	14.98	0.235	0	1.06	0.008	99.353		12.9297	1259.91	5.85354	1101.68
C19	C19-Cpx-05	Clinopyroxene	47.482	1.104	7.599	14.001	0.315	13.498	14.275	0.246	0.011	1.301	0.009	99.841		13.6462	1270.98	6.45617	1113.04
C19	C19-Cpx-06	Clinopyroxene	46.394	1.072	7.714	14.139	0.279	14.008	14.612	0.201	0	1.161	0	99.58	Sum cation > 4.02
C19	C19-Cpx-08	Clinopyroxene	47.27	1.195	7.578	14.084	0.258	13.652	13.837	0.201	0.013	1.409	0.003	99.5		12.4878	1260.4	6.21899	1115.93
		Average	47.182	1.118	7.66514	13.9441	0.276714	13.4511	14.5939	0.216143	0.00371429	1.28286	0.00814286	99.7419		12.6133	1258.46	5.98014	1110.93
		Stdev	0.442141	0.0783454	0.154412	0.318958	0.0338906	0.381322	0.425545	0.0187743	0.00573627	0.155984	0.00606709	0.297825		0.565182	6.5459	0.265259	4.90495
C20	C20-melt-01	Melt	39.064	5.769	11.717	24.632	0.286	3.751	9.661	0.588	0.343	0.04	0.341	96.192
C20	C20-melt-02	Melt	39.376	6.142	11.602	24.445	0.266	3.745	9.675	0.61	0.332	0.048	0.278	96.519
C20	C20-melt-03	Melt	39.145	6.238	11.597	24.683	0.279	3.688	9.627	0.614	0.39	0.031	0.351	96.643
C20	C20-melt-04	Melt	38.798	6.418	11.665	24.892	0.274	3.838	9.254	0.599	0.337	0.034	0.345	96.454
C20	C20-melt-05	Melt	38.995	6.359	11.842	24.946	0.301	3.7	9.64	0.587	0.38	0.042	0.338	97.13
C20	C20-melt-06	Melt	38.719	6.505	11.792	25.126	0.304	3.722	9.462	0.601	0.379	0.047	0.393	97.05
		Average	39.0162	6.2385	11.7025	24.7873	0.285	3.74067	9.55317	0.599833	0.360167	0.0403333	0.341	96.6647
		Stdev	0.238629	0.263631	0.100317	0.246183	0.0150732	0.0536196	0.165695	0.0110529	0.0255454	0.0068313	0.0368728	0.361801
C20	C20-Cpx-01	Clinopyroxene	49.114	0.642	5.265	17.581	0.248	14.64	11.686	0.196	0	0.647	0.006	100.025		12.808	1272.61	6.81121	1133.32
C20	C20-Cpx-02	Clinopyroxene	47.865	0.954	6.333	17.969	0.351	12.337	13.642	0.228	0	0.344	0.007	100.03		12.9516	1265.45	6.23432	1090.58
C20	C20-Cpx-03	Clinopyroxene	47.955	0.902	6.527	14.589	0.314	14.258	14.317	0.218	0	1.091	0.014	100.185		12.4357	1258.73	5.43202	1115.12
C20	C20-Cpx-04	Clinopyroxene	49.093	0.742	5.123	14.595	0.205	13.735	15.581	0.23	0.007	0.796	0.012	100.119		11.7338	1243.82	4.52945	1123.21
C20	C20-Cpx-05	Clinopyroxene	48.778	0.782	5.293	17.313	0.308	13.688	12.794	0.208	0.011	0.527	0.008	99.71		12.524	1264.13	6.25339	1116.05
C20	C20-Cpx-06	Clinopyroxene	49.022	0.691	5.382	16.753	0.278	14.188	12.806	0.179	0	0.571	0.003	99.873		11.4802	1253.26	6.10932	1123.66
C20	C20-Cpx-07	Clinopyroxene	49.772	0.62	4.107	15.644	0.291	15.685	12.472	0.178	0.006	0.784	0.014	99.573		11.3113	1252.64	5.37189	1139.72
C20	C20-Cpx-08	Clinopyroxene	47.269	1.115	7.559	14.424	0.268	13.474	14.154	0.269	0.01	1.26	0.018	99.82		14.3644	1279.72	6.53207	1115.49
C20	C20-Cpx-09	Clinopyroxene	47.328	1.017	7.008	16.889	0.291	12.607	13.936	0.216	0.004	0.416	0.014	99.726		12.6031	1261.08	6.03155	1095.37
C20	C20-Cpx-10	Clinopyroxene	48.081	0.876	6.305	16.111	0.243	12.93	14.357	0.272	0	0.522	0.007	99.704		13.8356	1271.84	6.20314	1113.06
		Average	48.4277	0.8341	5.8902	16.1868	0.2797	13.7542	13.5745	0.2194	0.0038	0.6958	0.0103	99.8765		12.6048	1262.33	5.95084	1116.56
		Stdev	0.843859	0.165836	1.03184	1.32063	0.0413496	1.00232	1.13737	0.0324044	0.00444222	0.292695	0.00473873	0.204135		0.922193	10.2201	0.630076	14.3247
C21	C21-melt-01	Melt	39.322	7.577	9.517	24.46	0.21	2.904	9.584	0.727	0.596	0.017	0.417	95.331
C21	C21-melt-02	Melt	40.135	7.601	9.412	24.706	0.212	2.959	9.6	0.72	0.584	0.019	0.498	96.446
C21	C21-melt-03	Melt	39.829	7.879	9.484	24.46	0.209	2.821	9.616	0.71	0.523	0.012	0.499	96.042
C21	C21-melt-04	Melt	39.564	8.06	9.577	24.166	0.252	2.8	9.37	0.758	0.569	0.004	0.555	95.675
C21	C21-melt-05	Melt	39.396	7.707	9.441	24.336	0.205	2.75	9.546	0.749	0.531	0	0.545	95.206
C21	C21-melt-06	Melt	39.655	7.834	9.463	24.683	0.22	2.814	9.474	0.688	0.552	0.008	0.542	95.933
		Average	39.6502	7.77633	9.48233	24.4685	0.218	2.84133	9.53167	0.725333	0.559167	0.01	0.509333	95.7722
		Stdev	0.298927	0.184182	0.0586436	0.20573	0.0173781	0.0761358	0.0940078	0.0256411	0.0290614	0.0074027	0.0513524	0.464186
C21	C21-Cpx-01	Clinopyroxene	47.247	1.102	7.404	13.625	0.216	13.03	16.036	0.227	0.014	1.274	0.025	100.2		12.0286	1246	4.81625	1106.69
C21	C21-Cpx-03	Clinopyroxene	46.096	1.692	7.696	20.053	0.249	8.985	14.753	0.401	0.004	0.066	0.01	100.005	Mg#<60
C21	C21-Cpx-04	Clinopyroxene	47.107	1.209	7.193	17.981	0.297	10.996	14.701	0.288	0	0.2	0.013	99.985	Mg#<60
C21	C21-Cpx-05	Clinopyroxene	46.911	1.641	6.916	19.184	0.24	9.315	15.471	0.485	0.008	0.114	0.012	100.297	Mg#<60
C21	C21-Cpx-06	Clinopyroxene	47.681	1.096	7.571	14.754	0.293	13.483	14.59	0.213	0	1.169	0.013	100.863		12.3994	1257.28	5.78631	1105.94
C21	C21-Cpx-07	Clinopyroxene	50.135	0.637	4.914	16.254	0.288	15.368	12.391	0.215	0	0.828	0.006	101.036		12.9273	1271.22	6.47977	1140.32
C21	C21-Cpx-10	Clinopyroxene	47.464	1.124	8.05	13.846	0.248	13.376	14.672	0.236	0	1.399	0.026	100.441		13.2533	1265.62	6.28279	1114.31
C21	C21-Cpx-11	Clinopyroxene	46.882	1.076	8.098	18.629	0.273	11.68	13.229	0.241	0	0.229	0.02	100.357	Mg#<60
C21	C21-Cpx-15	Clinopyroxene	47.749	1.339	5.817	20.415	0.257	10.062	14.662	0.453	0.002	0.152	0.006	100.914	Mg#<60
C21	C21-Cpx-16	Clinopyroxene	47.414	1.498	6.315	19.43	0.225	9.277	16.018	0.399	0.003	0.073	0.024	100.676	Mg#<60
C21	C21-Cpx-17	Clinopyroxene	46.975	1.545	6.888	19.001	0.234	9.302	15.75	0.489	0	0.086	0.016	100.286	Mg#<60
		Average	47.4237	1.269	6.98745	17.5611	0.256364	11.3522	14.7521	0.331545	0.00281818	0.508182	0.0155455	100.46		12.6521	1260.03	5.84128	1116.82
		Stdev	1.0088	0.31144	0.977599	2.50508	0.0278865	2.18495	1.12701	0.114129	0.00449039	0.541969	0.00727136	0.362632		0.47162	9.49841	0.643489	13.961
C21	C21-Grt-02	Garnet	36.785	2.365	19.773	26.035	0.581	5.46	8.896	0.064	0	0.06	0.033	100.052
C21	C21-Grt-03	Garnet	37.431	1.662	20.404	25.413	0.59	5.876	8.837	0.038	0	0.222	0.035	100.508
C21	C21-Grt-04	Garnet	37.13	1.829	20.183	25.691	0.52	5.747	8.928	0.044	0	0.162	0.029	100.263
C21	C21-Grt-05	Garnet	37.108	1.881	20.322	25.795	0.518	5.896	8.625	0.014	0	0.16	0.035	100.354
C21	C21-Grt-06	Garnet	36.933	2.157	20.101	24.602	0.57	6.517	8.475	0.035	0	0.145	0.034	99.569
C21	C21-Grt-07	Garnet	36.887	2.522	20.007	24.889	0.656	6.188	8.768	0.005	0.002	0.068	0.044	100.036
C21	C21-Grt-08	Garnet	37.28	1.639	20.284	25.314	0.427	5.704	8.842	0.017	0.001	0.159	0.021	99.688
		Average	37.0791	2.00786	20.1534	25.3913	0.551714	5.91257	8.76729	0.031	0.000428571	0.139429	0.033	100.067
		Stdev	0.228168	0.345903	0.215268	0.508083	0.072145	0.34606	0.16254	0.020347	0.000786796	0.0571193	0.00695222	0.343535
C21	C21-Ilm-01	Ilmenite	0.044	51.651	0.746	45.122	0.22	2.317	0.067	0.025		0.313		100.505
C21	C21-Ilm-02	Ilmenite	0.053	51.867	0.76	44.681	0.224	2.268	0.102	0		0.32		100.275
C21	C21-Ilm-03	Ilmenite	0.053	51.757	0.83	44.2	0.263	2.311	0.081	0.016		0.288		99.799
C21	C21-Ilm-04	Ilmenite	0.012	51.775	0.789	44.947	0.204	2.268	0.077	0		0.242		100.314
C21	C21-Ilm-05	Ilmenite	0.039	51.901	0.749	45.424	0.223	2.232	0.147	0.036		0.152		100.903
		Average	0.0402	51.7902	0.7748	44.8748	0.2268	2.2792	0.0948	0.0154		0.263		100.359
		Stdev	0.0168731	0.0985961	0.0352236	0.463911	0.0217876	0.0350671	0.0318465	0.0157417		0.0691665		0.399979

## Sheet: Data S4
Data S4. Global TiO2 abundance data and model ages of mare basalts.
Unit	Age	error 5%	Nearside & Farside	SPA	Mean	Median	St. Dev.	Min	Max
A1	3.88	0.194	Farside	Yes	0.752896	0.717458	0.27635	0.135212	2.7955
A10	3.7	0.185	Farside	Yes	1.69466	1.74859	0.494379	0.216813	4.88786
A11	3.69	0.1845	Farside	Yes	1.39945	1.38946	0.530723	0.0969766	13.5029
A12	3.68	0.184	Farside	Yes	0.606042	0.553241	0.383752	3.21126e-06	12.2243
A13	3.67	0.1835	Farside	Yes	0.804604	0.78294	0.279015	3.30172e-06	9.54171
A14	3.67	0.1835	Farside	Yes	1.28052	1.29891	0.401686	3.1701e-06	11.4488
A15	3.66	0.183	Farside	Yes	0.528344	0.508801	0.179026	0.0491301	4.54398
A16	3.66	0.183	Farside	Yes	0.816327	0.781237	0.346779	0.0351991	8.08883
A17	3.64	0.182	Farside	Yes	0.82632	0.776239	0.492744	0.0143619	26.0582
A18	3.64	0.182	Farside	Yes	0.619789	0.593026	0.221764	0.0293735	14.489
A19	3.63	0.1815	Farside	Yes	0.558425	0.519179	0.228755	0.0240143	4.70937
A2	3.8	0.19	Farside	Yes	1.07744	1.04033	0.351495	0.0736858	11.1466
A20	3.59	0.1795	Farside	Yes	0.758766	0.623601	0.616954	0.0297116	17.2569
A21	3.59	0.1795	Farside	Yes	0.590475	0.543126	0.286014	0.0218666	6.00587
A22	3.57	0.1785	Farside	Yes	1.59179	1.5223	0.540493	0.0647435	10.9139
A23	3.54	0.177	Farside	Yes	0.605134	0.598658	0.298708	3.27314e-06	4.71383
A24	3.53	0.1765	Farside	Yes	0.555454	0.497445	0.26056	0.0269813	5.49435
A25	3.51	0.1755	Farside	Yes	1.35089	1.50124	1.03315	3.13331e-06	5.07179
A26	3.38	0.169	Farside	Yes	1.08402	1.08081	0.219197	0.15621	2.57849
A27	3.35	0.1675	Farside	Yes	1.14109	1.13269	0.401948	3.33188e-06	3.48167
A28	3.27	0.1635	Farside	Yes	0.738761	0.70462	0.330471	0.0605968	13.3957
A29	3.27	0.1635	Farside	Yes	0.537177	0.521545	0.14824	0.068955	2.04387
A3	3.78	0.189	Farside	Yes	0.456279	0.437236	0.138877	0.0277245	2.60736
A30	3.08	0.154	Farside	Yes	2.17159	2.07976	0.997408	0.109717	6.25879
A4	3.75	0.1875	Farside	Yes	0.661594	0.61761	0.374743	0.0204168	18.9804
A5	3.73	0.1865	Farside	Yes	0.566232	0.538353	0.233519	0.0267567	14.6125
A6	3.72	0.186	Farside	Yes	0.950279	0.919412	0.386646	3.17671e-06	18.9911
A7	3.72	0.186	Farside	Yes	0.589394	0.536086	0.305337	0.0142413	5.41302
A8	3.71	0.1855	Farside	Yes	0.505559	0.472487	0.217051	4.77027e-06	8.24311
A9	3.7	0.185	Farside	Yes	0.903491	0.870442	0.324944	0.0734469	7.43281
Ai	3.3	0.165	Farside	Yes	1.23101	1.21498	0.365079	0.185307	3.10836
An	2.2	0.11	Farside	Yes	0.814778	0.512826	2.01738	4.50947e-06	29.0959
Ap1	2.9	0.145	Farside	Yes	4.72057	4.92135	1.56558	0.286894	9.99509
Ap2	2.3	0.115	Farside	Yes	4.19612	4.42013	0.997819	0.334104	8.61326
Ap3	3.4	0.17	Farside	Yes	3.77158	4.01753	1.52426	0.229987	7.29976
Ap4	3.3	0.165	Farside	Yes	5.36812	5.51124	1.63549	0.224574	14.894
Ap5	3.5	0.175	Farside	Yes	2.54724	2.47009	0.869856	0.170691	7.52337
Ap6	3.4	0.17	Farside	Yes	2.27547	2.27234	0.623579	0.167005	5.57045
Ap7	2.4	0.12	Farside	Yes	1.33957	1.28316	0.330431	0.605656	2.89792
Ba1	3.6	0.18	Farside	Yes	2.36056	2.35015	0.688007	0.178394	10.4091
Ba2	2.7	0.135	Farside	Yes	1.99425	1.87863	0.842589	0.617884	9.20591
Ba3	3.4	0.17	Farside	Yes	1.19296	1.18495	0.231737	0.212813	2.64157
Buys-Ballot	3.22	0.161	Farside	Yes	0.63138	0.642778	0.144744	0.170737	1.64137
By2	2.14	0.107	Farside	Yes	0.845036	0.847945	0.157234	0.354998	1.25595
By3	3.5	0.175	Farside	Yes	1.72025	1.78303	0.392313	0.302797	3.29826
C1	3.49	0.1745	Farside	Yes	4.75187	4.9407	1.13942	3.18068e-06	13.1264
C2	3.45	0.1725	Farside		6.38235	6.46516	1.01176	0.398412	10.1281
C3	3.41	0.1705	Farside		2.25902	2.18744	0.570683	3.25285e-06	5.35
C4	3.36	0.168	Farside		4.49729	4.54389	0.780388	0.448592	10.6642
C5	3.32	0.166	Farside		5.03085	5.08198	1.00206	3.19793e-06	9.593
Campbell	2.72	0.136	Farside		1.10054	1.10381	0.233898	0.195391	2.22917
CCr1	3.38	0.169	Farside		2.30777	2.36905	0.522957	0.385679	4.03663
CGo1	3.6	0.18	Farside		1.93431	2.08478	1.36146	3.12939e-06	6.02123
CGr1	3.16	0.158	Farside		4.87843	4.60782	1.75979	0.182754	10.9028
Ch1	3.3	0.165	Nearside		2.13638	2.08489	0.718047	0.100061	7.45296
Ch2	3.6	0.18	Nearside		2.12482	2.11272	0.518113	0.31938	3.75169
ChC	3.5	0.175	Nearside		1.93115	1.93467	0.471364	0.178771	5.65796
CHu1	3.79	0.1895	Nearside		0.74281	0.720816	0.203104	0.0756922	1.81332
CJo1	3.6	0.18	Nearside		0.898583	0.845665	0.259275	0.0905425	2.52693
CJo2	3.62	0.181	Nearside		1.28385	1.32098	0.346726	0.228439	3.72078
CP1	3.2	0.16	Nearside		3.08968	3.11236	0.903205	0.0485647	14.9734
CP10	3.7	0.185	Nearside		0.859607	0.814496	0.45193	0.0452289	13.5789
CP11	3.5	0.175	Nearside		0.822933	0.812676	0.22672	0.066856	9.94761
CP12	3.5	0.175	Nearside		1.03729	1.02833	0.261647	0.0433589	6.42136
CP13	3.6	0.18	Nearside		1.79907	1.74689	0.551931	0.648442	4.41123
CP14	3.7	0.185	Nearside		1.56515	1.58805	0.278149	0.324751	3.71341
CP15	3.6	0.18	Nearside		1.67042	1.67433	0.281847	0.418335	2.54177
CP16	3.6	0.18	Nearside		1.94772	1.9452	0.366925	0.277744	5.03288
CP17	3.5	0.175	Nearside		0.72416	0.702654	0.327456	0.0146874	18.4466
CP18	3.6	0.18	Nearside		2.41753	2.43155	0.697386	0.273108	7.11695
CP19	3.6	0.18	Nearside		1.53033	1.51862	0.376067	0.0467827	12.4416
CP2	3.6	0.18	Nearside		1.69022	1.69678	0.367051	0.065008	7.5137
CP20	3.6	0.18	Nearside		1.45281	1.45833	0.315684	0.119402	3.98641
CP21	3.6	0.18	Nearside		0.6352	0.622428	0.191855	0.0639076	2.37928
CP22	3.7	0.185	Nearside		1.73121	1.74783	0.325374	0.0702953	3.85735
CP23	2.9	0.145	Nearside		1.07527	1.05326	0.277768	0.215812	2.28554
CP24	3.4	0.17	Nearside		1.0409	1.02046	0.201631	0.366481	1.76694
CP25	3.5	0.175	Nearside		2.24695	2.30451	0.667882	0.37728	6.8965
CP26	2.9	0.145	Nearside		1.35882	1.30507	0.421876	0.0659143	6.21115
CP27	3.7	0.185	Nearside		1.98192	2.00873	0.492695	0.433993	5.17208
CP3	3.5	0.175	Nearside		1.83969	1.86787	0.426959	0.743418	3.37119
CP4	3.5	0.175	Nearside		1.39529	1.39653	0.277792	0.0719381	4.83316
CP5	3.5	0.175	Nearside		1.89228	1.83718	0.602934	0.106245	7.51977
CP6	3.4	0.17	Nearside		1.40695	1.40692	0.341676	0.0176754	6.30044
CP7	3.5	0.175	Nearside		1.9549	1.9851	0.556373	0.21424	4.08351
CP8	3.5	0.175	Nearside		2.70645	2.79449	0.979655	0.283005	11.8641
CP9	3.5	0.175	Nearside		1.94992	1.93928	0.487464	0.158002	4.51271
Cr1	3.6	0.18	Nearside		1.0483	1.05174	0.189617	0.206681	1.85172
Cr2	3.7	0.185	Nearside		1.04681	1.05077	0.194827	0.203718	3.15584
Crisium1	3.61	0.1805	Nearside		0.945892	0.936056	0.236935	0.152328	4.33993
Crisium10	3.3	0.165	Nearside		3.48174	3.49133	0.561442	0.727838	5.39332
Crisium11	3.27	0.1635	Nearside		5.1864	5.17908	1.13527	0.334889	12.7199
Crisium12	3.25	0.1625	Nearside		2.01785	1.92408	0.598002	0.321221	4.30672
Crisium13	3.15	0.1575	Nearside		4.19164	4.03087	0.477421	3.76246	5.11653
Crisium14	3.15	0.1575	Nearside		4.20556	4.25715	0.622592	0.246521	6.39438
Crisium15	3.12	0.156	Nearside		3.55691	3.63089	1.08994	0.35123	7.21676
Crisium16	3.04	0.152	Nearside		5.94841	5.9628	0.738215	0.810992	9.98723
Crisium17	3.03	0.1515	Nearside		3.58858	3.73079	0.886268	0.255357	6.71703
Crisium18	3.02	0.151	Nearside		5.2525	5.25129	0.769412	0.256007	8.8868
Crisium19	3	0.15	Nearside		4.06066	4.0753	0.584782	0.407865	7.41002
Crisium2	3.5	0.175	Nearside		1.82724	1.81415	0.26079	0.509339	3.02017
Crisium20	2.97	0.1485	Nearside		3.19465	3.141	0.566091	0.360052	6.32802
Crisium21	2.95	0.1475	Nearside		2.95074	2.85449	0.664054	0.210138	6.24084
Crisium22	2.78	0.139	Nearside		4.06706	4.0381	0.485507	0.68805	6.28051
Crisium23	2.71	0.1355	Nearside		3.26511	3.20103	0.668335	0.387094	6.18047
Crisium3	3.47	0.1735	Nearside		5.05356	5.01015	0.678413	0.91833	8.31257
Crisium4	3.41	0.1705	Nearside		4.97708	4.979	0.565785	0.483777	7.51166
Crisium5	3.41	0.1705	Nearside		4.20965	4.25023	0.660127	0.812843	8.98233
Crisium6	3.4	0.17	Nearside		4.89314	4.8985	0.722603	0.69027	8.67042
Crisium7	3.39	0.1695	Nearside		5.86671	5.88554	0.730047	0.811408	8.58337
Crisium8	3.38	0.169	Nearside		2.81473	2.78911	0.59724	0.371069	5.51056
Crisium9	3.33	0.1665	Nearside		4.48147	4.49123	0.517774	0.41837	6.99293
CRo1	3.36	0.168	Nearside		1.48454	1.52563	0.384347	0.0952	2.54538
CSc1	3.72	0.186	Nearside		1.42796	1.36212	0.504631	4.7814e-06	10.4767
CSc2	3.62	0.181	Nearside		1.4103	1.39783	0.420896	0.0338996	8.73013
EB1	1.93	0.0965	Nearside		1.09751	1.10821	0.232863	0.3912	1.79359
EB2	2.01	0.1005	Nearside		0.826261	0.831207	0.171832	0.297424	1.39293
EB3	2.03	0.1015	Nearside		1.25879	1.32154	0.281026	0.481011	1.80863
EB4	2.11	0.1055	Nearside		1.1216	1.1164	0.207057	0.479507	1.50127
EB5	2.22	0.111	Nearside		0.99542	0.984493	0.278291	0.47186	1.71934
EB6	2.61	0.1305	Nearside		1.07911	1.08089	0.267167	0.170962	1.93247
EB7	3.06	0.153	Nearside		0.962668	0.912949	0.25819	0.437159	1.72948
F1	3.77	0.1885	Nearside		0.80547	0.767441	0.429956	0.00883182	8.46701
F10	3.6	0.18	Nearside		0.968079	0.94164	0.414922	0.111661	11.6991
F11	3.58	0.179	Nearside		0.645583	0.626996	0.203588	0.0131509	9.91611
F12	3.56	0.178	Nearside		0.63224	0.573007	0.337059	3.27179e-06	27.3139
F13	3.56	0.178	Nearside		0.669715	0.631206	0.418709	5.00137e-12	28.2574
F14	3.56	0.178	Nearside		0.630737	0.612789	0.239083	0.0233889	20.1517
F15	3.54	0.177	Nearside		0.533405	0.45279	0.589192	0.00705872	28.3736
F16	3.54	0.177	Nearside		0.887992	0.844577	0.77944	4.21361e-06	37.6833
F17	3.53	0.1765	Nearside		0.463219	0.439767	0.233777	0.00809101	14.2084
F18	3.53	0.1765	Nearside		0.591801	0.569474	0.202289	0.0180866	5.27075
F19	3.51	0.1755	Nearside		0.560373	0.484263	0.441009	0.00360231	26.993
F2	3.74	0.187	Nearside		0.520178	0.427618	0.33663	0.0205109	9.75618
F21	3.49	0.1745	Nearside		0.546412	0.54142	0.180849	4.67833e-06	8.83024
F22	3.48	0.174	Nearside		0.493135	0.428665	0.417216	0.00239228	31.779
F23	3.48	0.174	Nearside		0.601167	0.48298	0.376753	0.00500622	13.5111
F24	3.47	0.1735	Nearside		0.449104	0.392727	0.536364	0.00912168	28.6374
F25	3.47	0.1735	Nearside		1.15243	1.16481	0.454293	0.0275193	10.5862
F26	3.46	0.173	Nearside		0.62616	0.629339	0.250272	0.0328185	6.01524
F27	3.46	0.173	Nearside		0.701314	0.695619	0.205185	0.0159994	11.9349
F28	3.45	0.1725	Nearside		0.681419	0.6718	0.376002	0.0112816	27.6909
F29	3.43	0.1715	Nearside		1.04973	0.839905	0.660171	0.00906595	8.37
F3	3.72	0.186	Nearside		0.586357	0.490057	0.652216	0.000711532	26.9808
F30	3.43	0.1715	Nearside		0.552422	0.510898	0.288263	0.0186952	19.379
F31	3.42	0.171	Nearside		1.70679	1.69206	0.546373	0.0287724	25.1094
F32	3.39	0.1695	Nearside		0.75097	0.585627	0.529892	0.0208842	12.2855
F33	3.22	0.161	Nearside		1.42607	1.42129	0.458236	0.0236981	12.8262
F34	3.17	0.1585	Nearside		0.670063	0.659777	0.176047	0.0647345	14.4324
F35	3.11	0.1555	Nearside		0.604363	0.58758	0.209973	0.00888231	9.26653
F36	3.02	0.151	Nearside		0.775857	0.766646	0.212314	0.0359512	4.46856
F37	2.61	0.1305	Nearside		0.669662	0.651788	0.284609	0.00304776	10.4478
F4	3.72	0.186	Nearside		1.0965	1.0244	0.689292	0.0449533	26.7832
F5	3.71	0.1855	Nearside		0.45595	0.441243	0.285518	0.00297822	14.0289
F6	3.64	0.182	Nearside		1.05514	0.970861	0.449644	0.06139	12.4183
F7	3.63	0.1815	Nearside		0.646145	0.595369	0.350637	0.00115882	35.9479
F8	3.62	0.181	Nearside		0.623958	0.580745	0.535401	0.00217046	34.7044
F9	3.62	0.181	Nearside		0.701876	0.623742	0.68393	0.00320115	32.734
Fecunditatis1	3.47	0.1735	Nearside		5.06237	5.24127	1.52473	0.162786	11.9832
Fecunditatis10	3.63	0.1815	Nearside		3.44529	3.22071	1.0518	0.405841	8.52307
Fecunditatis11	3.14	0.157	Nearside		2.63639	2.56628	0.825696	0.337513	5.72423
Fecunditatis12	3.71	0.1855	Nearside		1.76179	1.75548	0.346514	0.212776	4.31897
Fecunditatis13	3.61	0.1805	Nearside		1.83444	1.79039	0.523711	0.141406	4.88064
Fecunditatis14	3.62	0.181	Nearside		2.13183	2.13145	0.670589	0.135987	4.65028
Fecunditatis15	3.56	0.178	Nearside		1.67633	1.6511	0.389995	0.211013	3.63666
Fecunditatis16	3.54	0.177	Nearside		6.90132	6.88552	1.17895	1.1302	12.5239
Fecunditatis2	3.68	0.184	Nearside		2.79255	2.63954	0.879469	0.224784	7.35474
Fecunditatis3	3.67	0.1835	Nearside		3.10135	3.0931	0.655386	3.39149e-06	6.67997
Fecunditatis4	3.61	0.1805	Nearside		6.30742	6.35773	1.6257	0.974606	11.4647
Fecunditatis5	3.53	0.1765	Nearside		4.60765	4.63081	0.840253	0.618412	9.16134
Fecunditatis6	3.67	0.1835	Nearside		6.14418	6.15721	1.1444	0.0431593	11.3418
Fecunditatis7	3.34	0.167	Nearside		9.19735	9.16139	1.80829	0.793048	14.7827
Fecunditatis8	3.36	0.168	Nearside		7.38527	7.46303	2.22486	0.56545	18.6063
Fecunditatis9	3.58	0.179	Nearside		4.7	4.65356	1.33722	0.440392	9.63464
FÈnyi	3.5	0.175	Nearside		1.32684	1.31379	0.32821	0.374503	4.44246
GaY	3.6	0.18	Nearside		0.976326	0.958188	0.256702	0.172499	3.27015
H1	3.7	0.185	Nearside		2.00877	1.99032	0.523039	0.118068	5.46365
H10	3.33	0.1665	Nearside		5.67522	5.7826	1.73751	0.480045	10.7303
H11	3.1	0.155	Nearside		7.66352	7.91412	1.51161	0.637039	12.3355
H2	3.69	0.1845	Nearside		2.38692	2.34414	0.52499	0.169693	5.67183
H3	3.64	0.182	Nearside		2.46474	2.4548	0.584744	0.398988	6.09637
H4	3.62	0.181	Nearside		2.49726	2.47383	0.529113	0.238019	7.06741
H5	3.53	0.1765	Nearside		3.15741	3.05809	0.91266	0.10514	9.89481
H6	3.46	0.173	Nearside		6.59617	6.58477	1.67623	0.29447	13.6712
H7	3.45	0.1725	Nearside		5.18598	5.29128	1.27084	0.266483	10.5036
H8	3.45	0.1725	Nearside		8.26426	8.68209	2.09817	0.210573	13.7922
H9	3.42	0.171	Nearside		3.20505	3.12715	0.841298	0.256749	8.34429
He	3.5	0.175	Nearside		1.03386	1.0186	0.259805	0.0267335	11.5572
Ho	3.5	0.175	Nearside		0.872739	0.863522	0.262225	5.06679e-06	21.1826
HR1	3.3	0.165	Nearside		0.97978	0.951993	0.259757	0.236138	1.98174
HR2	3.7	0.185	Nearside		0.996494	1.01359	0.173083	0.477588	1.42179
HU1	3.84	0.192	Nearside		0.311947	0.272145	0.403216	4.68381e-06	18.0659
HU10	3.57	0.1785	Nearside		0.614425	0.613243	0.177902	0.0435181	3.27652
HU11	3.4	0.17	Nearside		0.590566	0.589776	0.14878	0.0198855	4.32023
HU2	3.77	0.1885	Nearside		0.268143	0.23072	0.495822	4.57711e-06	20.543
HU3	3.77	0.1885	Nearside		0.256589	0.236467	0.136964	0.0109701	4.30825
HU4	3.7	0.185	Nearside		0.461376	0.427498	0.279756	0.0302412	7.82262
HU5	3.7	0.185	Nearside		0.456544	0.449956	0.15701	0.0337937	11.2063
HU6	3.67	0.1835	Nearside		0.52947	0.51486	0.137973	0.0368695	3.45281
HU7	3.64	0.182	Nearside		0.254527	0.242816	0.135382	4.83739e-06	10.0399
HU8	3.63	0.1815	Nearside		0.446724	0.443698	0.164199	0.014281	6.07278
HU9	3.58	0.179	Nearside		0.599779	0.599472	0.168826	0.0406436	8.74086
HZ1	3.5	0.175	Nearside		1.02401	1.0084	0.318643	0.0187669	10.3413
HZ2	3.4	0.17	Nearside		1.13719	1.12896	0.310846	0.0352398	8.41244
I10	3.4	0.17	Nearside		2.43648	2.41153	0.78928	0.0221494	8.8904
I11	3.39	0.1695	Nearside		1.42102	1.2952	0.642426	0.00803275	8.22876
I12	3.35	0.1675	Nearside		3.04304	2.88	0.848042	0.121294	9.12859
I13	3.33	0.1665	Nearside		3.81908	3.82289	0.829844	0.336347	8.04013
I14	3.33	0.1665	Nearside		1.64989	1.59586	0.559098	0.0941261	19.0137
I15	3.31	0.1655	Nearside		4.2452	4.24541	0.784344	0.122668	10.0764
I16	3.3	0.165	Nearside		3.17506	3.141	0.811562	0.0489435	10.7508
I17	3.26	0.163	Nearside		1.42593	1.21268	0.714726	0.0398682	10.3993
I18	3.11	0.1555	Nearside		1.03881	0.988228	0.385611	4.13892e-06	21.0264
I19	3.1	0.155	Nearside		2.13952	2.0896	0.630816	0.0423778	6.6784
I2	3.55	0.1775	Nearside		3.66009	3.69907	0.619385	0.359231	7.09613
I20	3.01	0.1505	Nearside		3.95416	3.94399	0.980796	0.0131608	8.69029
I21	3.01	0.1505	Nearside		1.38955	1.29788	0.629729	0.0334604	11.5504
I23	2.92	0.146	Nearside		1.9153	1.88117	0.612434	0.0849642	13.5053
I24	2.83	0.1415	Nearside		1.97152	1.86806	0.687136	0.13418	17.3382
I25	2.81	0.1405	Nearside		0.96715	0.928918	0.408991	0.00947751	12.6352
I27	2.64	0.132	Nearside		1.06965	0.988455	0.400404	0.146999	12.5712
I3	3.55	0.1775	Nearside		4.13805	4.2058	0.975613	0.346327	8.10968
I5	3.52	0.176	Nearside		1.29181	1.15271	0.657571	0.0148759	22.117
I6	3.5	0.175	Nearside		1.87107	1.76805	0.754038	4.39222e-06	19.0299
I7	3.47	0.1735	Nearside		4.01941	3.69785	1.44804	0.0247634	11.9308
I8	3.45	0.1725	Nearside		3.44418	3.30503	0.950644	0.326187	10.7651
I9	3.41	0.1705	Nearside		3.19219	3.17512	0.627516	0.116889	6.44141
IN1	3.54	0.177	Nearside		3.65536	3.67762	0.629027	0.897338	6.82689
In1	3.2	0.16	Nearside		2.17285	2.20135	0.449028	0.232627	3.95168
In10	3.7	0.185	Nearside		1.8964	1.7729	0.582373	0.594502	4.15259
In11	3.7	0.185	Nearside		1.82525	1.89342	0.546576	0.427613	3.98241
IN2	3.14	0.157	Nearside		3.69617	3.68931	0.83928	3.21259e-06	8.07909
In2	3.2	0.16	Nearside		1.8835	1.79421	0.620846	0.220126	5.51637
IN3	2.96	0.148	Nearside		5.15872	5.17891	0.981319	0.855276	10.3761
In3	3.2	0.16	Nearside		2.21083	2.25467	0.529636	0.20975	3.99002
IN4	2.93	0.1465	Nearside		4.44442	4.51792	1.57729	3.2745e-06	17.9649
In4	3.3	0.165	Nearside		2.09907	2.07684	0.61397	0.209313	4.85553
In5	3.5	0.175	Nearside		1.83056	1.6314	0.617309	0.204707	4.88148
In6	3.6	0.18	Nearside		1.93302	1.78592	0.706349	0.269357	4.45543
In7	3.6	0.18	Nearside		1.92067	1.65463	0.768631	0.289585	5.16407
In8	3.6	0.18	Nearside		3.30218	3.38476	0.804283	0.593773	6.28192
In9	3.6	0.18	Nearside		1.56657	1.56223	0.350607	0.287051	2.78911
Is	3.2	0.16	Nearside		1.69248	1.70262	0.381719	0.378767	3.04184
JV1	3.2	0.16	Nearside		2.14653	2.18848	0.502856	0.0653065	4.45647
JV2	3.4	0.17	Nearside		1.34553	1.24932	0.46832	0.231469	4.56106
JV3	3.7	0.185	Nearside		1.15286	1.15705	0.238397	0.367219	1.9452
JV4	3.6	0.18	Nearside		0.90494	0.872138	0.185616	0.40575	1.60496
JV5	3.4	0.17	Nearside		0.930802	0.924861	0.209013	0.257166	2.01171
JVP	3.7	0.185	Nearside		0.872703	0.856449	0.258815	0.244079	1.83938
Ka	3.6	0.18	Nearside		2.6724	2.78627	0.888146	0.04608	9.93379
Kohlschutter	3.03	0.1515	Nearside		1.3496	1.36364	0.472598	0.277577	3.32579
LA1	3.5	0.175	Nearside		1.31147	1.28444	0.381045	0.388008	2.77283
Lacus Luxuriae N	3.28	0.164	Nearside		1.13628	1.13	0.279072	0.382606	2.21142
Lacus Luxuriae S	3.46	0.173	Nearside		0.737998	0.72251	0.1737	0.33376	1.29365
Le1	3.4	0.17	Nearside		2.46598	2.34103	0.782928	0.0947955	6.04156
Le2	3.7	0.185	Nearside		2.36194	2.55317	0.848969	0.464287	4.92137
Lee	3.4	0.17	Nearside		2.44691	2.46083	0.74804	0.335115	5.84301
LO	3.6	0.18	Nearside		1.43742	1.42923	0.268722	0.291465	2.47952
LT1	3.68	0.184	Nearside		0.486822	0.466316	0.168957	4.86746e-06	9.67347
LT2	3.62	0.181	Nearside		0.362978	0.352296	0.106265	0.0295849	3.31825
Ly1	3.4	0.17	Nearside		0.558399	0.527225	0.282429	0.0157772	22.3217
Ly2	3.6	0.18	Nearside		0.568613	0.546683	0.204252	0.0183204	3.76295
Ly3	3.5	0.175	Nearside		0.526702	0.50475	0.181427	0.134387	2.06163
Ly4	3.1	0.155	Nearside		0.517255	0.501631	0.123076	0.122863	1.99778
Ly5	3.5	0.175	Nearside		0.580183	0.502752	0.386496	0.0322417	3.4522
Ma	3.1	0.155	Nearside		2.72509	2.72638	0.741097	0.093637	8.49935
Ma1	3.8	0.19	Nearside		2.25114	2.26336	0.632841	0.326354	4.99303
Ma2	3.62	0.181	Nearside		2.67818	2.70056	1.29116	3.07621e-06	7.11572
Ma3	3.6	0.18	Nearside	Yes	3.76159	3.80464	0.799872	0.609453	6.5715
Ma4	3.38	0.169	Nearside		2.08209	2.12111	0.431399	0.442273	4.0283
Mi	3.4	0.17	Nearside		1.68695	1.70881	0.474318	0.0406324	10.1984
Moscoviense_Ehtm	2.57	0.1285	Nearside		5.24636	5.21584	1.67822	0.279611	11.3005
Moscoviense_Ikm	3.47	0.1735	Nearside		1.36094	1.33405	0.492121	0.0603089	5.72985
Moscoviense_Iltm	3.49	0.1745	Nearside		2.2389	2.19089	0.746088	0.055585	6.5715
Moscoviense_Im	3.9	0.195	Nearside		2.00154	1.85404	0.764459	0.136172	8.73393
N1	3.67	0.1835	Nearside		4.22938	4.11601	1.32404	0.516778	8.63872
N10	3.48	0.174	Nearside		6.12208	6.21587	1.04768	0.368001	12.3765
N11	3.38	0.169	Nearside		2.76624	2.71069	1.14806	0.0464364	15.0161
N12	3.37	0.1685	Nearside		4.08892	4.15387	1.02484	0.463286	9.7559
N13	3.32	0.166	Nearside		5.5563	5.71164	1.68265	3.25285e-06	12.7248
N14	3.25	0.1625	Nearside		4.5507	4.49188	1.14992	3.29899e-06	9.57113
N15	3.16	0.158	Nearside		5.11915	5.16534	0.749785	0.278079	7.89258
N16	3.09	0.1545	Nearside		2.90971	2.91308	0.840457	0.178749	7.3725
N17	2.77	0.1385	Nearside		4.81538	4.71819	1.02308	0.399308	12.2
N2	3.63	0.1815	Nearside		4.71794	4.71154	1.29049	0.172746	11.5107
N3	3.63	0.1815	Nearside		3.92882	4.09976	1.13507	0.186628	8.51265
N4	3.63	0.1815	Nearside		3.75641	3.77972	0.75922	0.379452	8.57838
N5	3.6	0.18	Nearside		4.05716	3.68118	1.48126	0.498659	8.62396
N6	3.53	0.1765	Nearside		3.46284	3.42156	0.651511	0.575072	6.14044
N7	3.5	0.175	Nearside		5.20835	5.13166	1.53769	0.696862	12.3987
N8	3.49	0.1745	Nearside		3.36393	3.24269	0.903638	0.186545	11.6429
N9	3.48	0.174	Nearside		2.5219	2.58905	0.686027	0.326512	6.77038
Ni1	3.6	0.18	Nearside		1.88015	1.89804	0.455053	0.165287	4.48549
Ni2	3.7	0.185	Nearside		2.04402	2.0341	0.376021	0.480131	4.13941
Orientale_AM	1.75	0.0875	Nearside		1.44457	1.42295	0.434141	0.122331	4.14944
Orientale_AN	2.16	0.108	Nearside		2.20676	2.29799	0.712949	0.212212	3.94026
Orientale_AS	2.03	0.1015	Nearside		1.20144	1.21928	0.384387	0.129968	4.5962
Orientale_Kopff	3.36	0.168	Nearside		1.71369	1.68695	0.581301	0.266347	6.28898
Orientale_LacusVeris10	3.69	0.1845	Nearside		0.588444	0.586057	0.0996905	0.224746	1.10172
Orientale_LacusVeris11	3.22	0.161	Nearside		0.824387	0.791417	0.265418	0.169629	2.57512
Orientale_LacusVeris12	3.26	0.163	Nearside		0.921462	0.889164	0.308317	0.0380231	3.48254
Orientale_LacusVeris9	3.44	0.172	Nearside		0.785043	0.719766	0.334419	0.0842638	3.28999
Orientale_LacusVerisN	2.16	0.108	Nearside		1.89388	1.84245	0.737871	0.153648	4.85471
Orientale_LacusVerisS	2.2	0.11	Nearside		1.63263	1.65989	0.584898	5.10981e-06	5.22046
Orientale_MareE	2.91	0.1455	Nearside		3.05846	2.93996	1.3268	5.31528e-06	9.4649
Orientale_MareSW	3.77	0.1885	Nearside		2.06114	1.94673	0.857986	0.136182	6.11102
Orientale_swPolygon	3.77	0.1885	Nearside		0.963087	0.942184	0.252755	0.0859461	2.51236
P1	3.59	0.1795	Nearside		2.12974	2.08461	0.840198	0.0542768	22.155
P10	3.44	0.172	Nearside		1.11303	0.911242	0.694688	5.19477e-06	27.8224
P11	3.43	0.1715	Nearside		7.63135	7.90616	1.39528	0.584235	11.6438
P12	3.42	0.171	Nearside		9.22944	9.53665	1.43408	1.75697	13.6037
P13	3.4	0.17	Nearside		1.50643	1.49445	0.404784	0.108079	5.81573
P14	3.36	0.168	Nearside		5.1538	5.11528	1.1213	0.130559	12.1286
P15	3.34	0.167	Nearside		7.79187	7.9024	1.01981	0.884258	12.0845
P16	3.33	0.1665	Nearside		4.6	4.48125	1.17876	0.536852	9.64805
P17	3.32	0.166	Nearside		6.20358	6.36653	1.45658	0.0198828	11.8498
P18	3.32	0.166	Nearside		4.29085	4.44143	1.78551	0.273459	12.4503
P19	3.31	0.1655	Nearside		6.43247	6.49427	1.35852	0.520869	15.1692
P2	3.57	0.1785	Nearside		4.81608	4.75276	1.07853	0.815624	10.1348
P20	3.12	0.156	Nearside		8.87182	9.01058	1.16234	1.19008	12.7302
P21	3.12	0.156	Nearside		2.34361	2.28388	0.748286	0.0431538	8.10859
P22	3.08	0.154	Nearside		4.13418	4.23443	1.05594	0.35339	7.75255
P23	3.07	0.1535	Nearside		6.49098	6.48858	0.903164	1.1542	9.93638
P24	3	0.15	Nearside		7.03805	7.21906	1.34978	0.184023	15.9947
P25	2.96	0.148	Nearside		5.29436	4.93979	1.87045	0.408587	11.6613
P27	2.96	0.148	Nearside		4.62809	4.65716	1.12822	3.2745e-06	10.5095
P28	2.94	0.147	Nearside		1.88835	1.84647	0.526765	0.106419	14.8284
P29	2.93	0.1465	Nearside		2.76472	2.71297	0.872193	0.349994	9.29325
P3	3.53	0.1765	Nearside		7.48547	7.70282	1.45945	1.25474	11.3903
P30	2.9	0.145	Nearside		4.2118	4.23686	0.616533	0.619483	6.98327
P33	2.59	0.1295	Nearside		6.88801	7.02211	1.15926	0.559013	11.8259
P34	2.59	0.1295	Nearside		9.14396	9.40678	1.54232	0.992004	14.8171
P37	2.38	0.119	Nearside		4.36012	4.62083	1.06021	0.291549	7.29708
P38	2.31	0.1155	Nearside		7.88287	8.0793	1.28031	1.14315	14.4823
P41	2.13	0.1065	Nearside		4.84345	4.82267	1.00968	1.65952	8.14975
P42	2.12	0.106	Nearside		3.35207	3.52778	0.773047	0.468293	5.48886
P44	2.11	0.1055	Nearside		8.98635	9.01939	1.08969	0.640715	13.1584
P5	3.48	0.174	Nearside		3.01604	2.73826	1.14523	0.233842	9.57094
P54	1.67	0.0835	Nearside		5.82278	5.84574	1.30532	0.467158	9.67
P8	3.47	0.1735	Nearside		4.85495	4.87888	1.04487	3.22329e-06	8.62204
P86	1.49	0.0745	Nearside		5.42497	5.36543	1.5936	0.559504	10.8993
P9	3.47	0.1735	Nearside		3.32543	3.2411	0.987108	3.90885e-06	18.7318
Pauli	3.14	0.157	Nearside		1.34674	1.37607	0.325	0.0844784	4.03757
Po1	3.4	0.17	Nearside		1.32643	1.32577	0.343907	0.0393022	12.8159
Po2	3.6	0.18	Nearside		0.838892	0.817922	0.345088	0.00755246	22.9101
Po3	3.6	0.18	Nearside		0.854869	0.840812	0.260115	0.0250909	8.08356
Poincare NW	3.46	0.173	Nearside		0.762384	0.73508	0.379334	0.0075566	18.5675
PP1	3.35	0.1675	Nearside		1.99182	1.91	0.521512	0.262437	9.15867
PP2	3.07	0.1535	Nearside		3.48724	3.51203	0.717007	0.906666	7.4967
R1	1.46	0.073	Nearside		1.03066	1.01112	0.215939	0.368804	1.8839
R2	2.19	0.1095	Nearside		0.87776	0.891293	0.178519	0.276522	1.39219
R3	2.38	0.119	Nearside		0.805899	0.797934	0.183722	0.271932	1.78911
R4	2.57	0.1285	Nearside		0.961791	0.942312	0.308263	0.099522	2.52386
R5	2.8	0.14	Nearside		0.747974	0.749267	0.170196	0.145529	1.38574
R6	2.87	0.1435	Nearside		0.741572	0.737019	0.152565	0.374332	1.27464
Roche V1	2.15	0.1075	Nearside		0.863711	0.853315	0.183094	0.29112	1.39419
RocheN	2.25	0.1125	Nearside		1.03467	1.03408	0.237286	0.0912863	1.96707
RocheS	1.7	0.085	Nearside		0.933873	0.927019	0.23433	0.327189	1.7195
Ru	3.5	0.175	Nearside		3.34137	3.41861	0.635154	0.464782	5.64102
Rydberg	3.4	0.17	Nearside		0.975191	0.963807	0.226682	0.0668464	6.86234
S1	3.81	0.1905	Nearside		4.04898	3.59541	1.8886	0.216863	12.6975
S10	3.6	0.18	Nearside		4.15897	4.21392	1.42749	0.107454	9.04934
S11	3.55	0.1775	Nearside		10.7342	10.9899	1.84328	0.932534	17.0931
S12	3.52	0.176	Nearside		3.08347	3.11749	0.824547	0.812884	7.30459
S13	3.49	0.1745	Nearside		3.17899	2.94912	1.1997	0.0865726	11.0992
S14	3.49	0.1745	Nearside		3.31579	3.26759	0.828437	0.189321	12.997
S15	3.44	0.172	Nearside		3.78401	3.5865	1.37638	0.205521	13.2069
S16	3.43	0.1715	Farside		5.4621	5.38462	1.41978	0.481799	10.8885
S17	3.43	0.1715	Farside		2.03032	1.99493	0.644013	0.0935302	7.60413
S18	3.42	0.171	Farside		10.8516	11.1608	1.80468	0.966725	15.9639
S19	3.4	0.17	Farside		5.83046	5.40932	1.39779	0.886163	11.9345
S2	3.76	0.188	Farside		4.79463	4.95768	1.67949	0.139203	13.2861
S20	3.37	0.1685	Farside		1.85532	1.83768	0.333163	0.126419	4.92226
S21	3.3	0.165	Farside		6.51065	6.51817	1.39303	0.411046	12.5901
S22	3.28	0.164	Farside		4.645	4.6294	0.78134	0.404296	9.00106
S23	3.23	0.1615	Farside		5.28789	5.31578	0.873892	0.613179	11.1712
S24	3.21	0.1605	Farside		4.42106	4.45647	0.624655	0.392386	9.42691
S25	2.99	0.1495	Farside		7.97426	8.19207	2.01654	1.36191	13.9369
S26	2.94	0.147	Farside		6.91409	6.80472	1.29201	0.669625	11.3049
S27	2.9	0.145	Farside		3.31883	3.21872	1.04813	0.168793	7.83571
S28	2.84	0.142	Farside		4.54528	4.58869	0.674911	0.332713	8.59443
S29	2.44	0.122	Farside		3.77381	3.62005	0.940623	0.658297	8.78089
S3	3.73	0.1865	Farside		1.67827	1.62232	0.694681	0.104595	5.62474
S4	3.71	0.1855	Farside		5.11086	5.17773	1.10436	0.573703	9.87835
S5	3.7	0.185	Farside		8.70709	9.09528	2.37682	0.714506	16.6389
S6	3.7	0.185	Farside		5.61482	5.68672	1.13013	0.768533	12.0274
S7	3.67	0.1835	Farside		5.48367	5.2859	1.43003	0.711523	13.7678
S8	3.63	0.1815	Farside		3.04025	3.14322	0.745067	0.271716	11.0211
S9	3.62	0.181	Farside		6.95576	6.9155	1.89959	1.83516	14.215
SC1	2.09	0.1045	Farside		1.21817	1.22404	0.244056	0.419445	2.26318
SC2	3.34	0.167	Farside		0.726192	0.72812	0.126616	0.294226	1.10774
SC3	3.38	0.169	Farside		1.1927	1.22172	0.210167	0.511387	1.58805
SC4	3.49	0.1745	Farside		1.23549	1.22879	0.266194	0.258933	2.53326
SC5	3.53	0.1765	Farside		0.874257	0.880271	0.149979	0.363784	1.32246
SC6	3.59	0.1795	Farside		0.848099	0.866525	0.183747	0.339611	1.4029
SC7	3.65	0.1825	Farside		1.08648	1.07411	0.272995	0.357384	2.11081
SC8	3.71	0.1855	Farside		0.829676	0.827009	0.18362	0.243896	1.37857
SC9	3.78	0.189	Farside		0.979822	0.990323	0.263449	0.226319	2.31166
SM1	3.79	0.1895	Farside		0.820731	0.80236	0.171822	0.0845568	2.07385
SM2	3.76	0.188	Farside		1.11665	1.08589	0.222316	0.159846	3.46186
SM3	3.74	0.187	Farside		2.23672	2.03953	0.824083	0.2958	7.29276
SM4	3.63	0.1815	Farside		2.23266	2.15702	0.705311	0.30368	7.8893
SR	3.32	0.166	Farside		0.982997	1.00223	0.309786	0.0640265	2.26086
Sy1	3.14	0.157	Farside		2.59839	3.10904	1.54591	3.03013e-06	6.80765
T1	3.8	0.19	Farside		6.32747	6.26824	1.48673	0.40174	12.2616
T10	3.69	0.1845	Farside		10.8567	11.2265	1.75595	1.50729	15.3935
T11	3.69	0.1845	Farside		8.48869	8.39916	1.4091	1.18376	13.9341
T12	3.68	0.184	Farside		13.3792	13.6695	2.22483	1.05515	21.0942
T13	3.67	0.1835	Farside		10.8061	10.633	1.27816	2.68868	18.0839
T14	3.66	0.183	Farside		8.72403	8.53018	1.40796	0.594388	14.3067
T15	3.64	0.182	Farside		5.15972	4.95046	1.28956	0.478162	11.6791
T16	3.64	0.182	Farside		7.93906	8.35395	2.14311	0.58938	18.3349
T17	3.63	0.1815	Farside		9.98029	10.479	2.65432	3.50762e-06	16.8665
T18	3.62	0.181	Farside		9.22699	9.46816	2.12656	0.480682	18.2241
T19	3.6	0.18	Farside		6.61207	6.45016	1.93362	0.735507	15.7204
T2	3.76	0.188	Farside		11.1253	11.2759	1.19832	3.46487	15.6704
T20	3.58	0.179	Farside	Yes	11.2628	11.3879	1.1507	3.27452	17.7267
T21	3.57	0.1785	Farside		11.263	11.698	2.42918	0.305169	18.9233
T22	3.54	0.177	Farside		12.0327	11.8906	1.54631	5.57751	18.2951
T23	3.53	0.1765	Farside		9.74909	9.62401	1.56766	1.60296	16.8834
T24	3.5	0.175	Farside	Yes	12.3614	12.4968	1.01784	3.11363	15.7534
T25	3.5	0.175	Farside	Yes	5.91423	5.78436	1.90345	0.355117	12.9811
T26	3.46	0.173	Farside		11.9409	12.1973	1.58697	1.21079	17.3582
T27	3.39	0.1695	Farside		11.0636	10.9084	1.03469	2.87412	14.8473
T3	3.75	0.1875	Farside		5.73736	5.78495	1.82026	3.6226e-06	13.9679
T4	3.75	0.1875	Farside		9.73014	9.76653	1.70302	0.690188	16.5304
T5	3.74	0.187	Farside		12.7325	12.8451	1.29677	2.98656	18.3547
T6	3.71	0.1855	Farside		10.7778	10.8165	1.2138	3.51489	15.4161
T7	3.7	0.185	Farside	Yes	6.78178	6.57167	1.65324	0.797347	12.6327
T8	3.7	0.185	Farside		10.813	10.9011	1.68528	2.81291	16.2119
T9	3.7	0.185	Farside	Yes	10.9254	11.0012	1.43398	2.65585	16.94
Th1	3.1	0.155	Farside	Yes	2.39528	2.3416	0.826447	0.122459	6.36831
Th2	2.9	0.145	Farside	Yes	3.45795	3.46844	0.880945	0.68493	5.78087
Th3	3.2	0.16	Farside	Yes	4.30979	4.15733	1.08427	1.1144	7.21116
Th4	2.7	0.135	Farside		2.71758	2.77172	0.753739	0.0665324	5.79918
Th5	2.9	0.145	Farside		2.0194	2.03718	0.573048	0.0825072	4.72899
Th6	3.4	0.17	Farside	Yes	1.97018	1.9349	0.602286	0.164171	4.19977
Ts	3.2	0.16	Farside	Yes	2.67573	2.65237	0.862813	0.0689335	6.30114
U1	2.39	0.1195	Farside	Yes	3.51439	3.41848	1.12728	0.0431107	16.188
U10	1.89	0.0945	Farside		5.27256	5.05223	1.85826	0.411636	12.3694
U11	1.58	0.079	Farside	Yes	7.82053	7.9076	1.54317	0.426613	16.6352
U12	2.25	0.1125	Farside	Yes	10.1917	10.2637	1.75837	0.828151	16.0864
U13	1.63	0.0815	Farside	Yes	9.95336	9.99509	1.51789	1.09278	15.5726
U14	1.35	0.0675	Farside	Yes	11.3308	11.5373	2.09518	1.30702	18.2175
U15	2.06	0.103	Farside	Yes	7.24629	7.07263	1.54654	0.725837	13.104
U16	2.37	0.1185	Farside	Yes	8.27547	8.23195	1.36689	0.309907	15.0972
U17	1.19	0.0595	Farside	Yes	6.9487	6.83531	1.43307	0.600361	15.3551
U18	1.79	0.0895	Farside	Yes	4.97637	5.04048	0.949162	0.404678	9.12067
U19	1.36	0.068	Farside	Yes	6.91907	6.8633	1.54067	0.584682	12.1367
U2	1.95	0.0975	Farside	Yes	6.03503	6.14931	1.1808	0.106054	15.3396
U20	1.99	0.0995	Farside	Yes	6.06415	6.1615	1.27567	0.25774	10.5328
U21	2	0.1	Farside	Yes	6.61839	6.67943	1.15755	0.46532	11.0718
U22	1.87	0.0935	Farside	Yes	6.20399	6.26057	1.20281	0.219604	11.0843
U23	1.76	0.088	Farside	Yes	7.04919	6.99489	1.33982	0.603118	12.2881
U24	1.36	0.068	Farside	Yes	6.77919	6.87398	1.19494	0.289281	18.4461
U25	2.26	0.113	Farside	Yes	4.89147	4.91013	0.976458	0.133933	8.82503
U26	1.46	0.073	Farside	Yes	7.22003	7.4967	1.47921	0.135395	14.0911
U27	1.98	0.099	Farside	Yes	6.30383	6.13721	1.32215	0.254419	11.516
U28	1.4	0.07	Farside	Yes	6.69818	6.88978	1.36589	0.0834991	19.3821
U29	2.56	0.128	Farside	Yes	6.38856	6.53549	1.10879	0.202628	10.1083
U3	1.47	0.0735	Farside	Yes	9.45773	9.7832	1.81871	0.730611	14.9365
U30	2.61	0.1305	Farside	Yes	7.0848	7.24922	1.18463	0.62329	12.1167
U4	1.95	0.0975	Farside	Yes	6.10759	6.27624	1.25148	0.24641	15.7919
U5	1.82	0.091	Farside	Yes	7.51066	7.68034	1.5941	1.02512	11.7152
U6	2.69	0.1345	Farside	Yes	3.85038	3.84334	0.633956	0.293546	11.3226
U7	2.61	0.1305	Farside	Yes	3.6547	3.64979	0.749066	0.17732	15.554
U8	2.29	0.1145	Farside	Yes	9.05707	9.25693	1.50365	0.854973	14.1217
U9	2.34	0.117	Farside	Yes	11.1728	11.3523	1.83102	1.06953	17.5894
V1	3.61	0.1805	Farside	Yes	5.57882	5.53155	1.02751	1.8634	12.275
V2	3.45	0.1725	Farside	Yes	4.75433	4.81934	0.572833	0.658101	7.66322
V3	3.44	0.172	Farside	Yes	6.02422	6.00138	0.747667	1.21279	10.1784
V4	3.23	0.1615	Farside	Yes	6.26451	5.94251	1.54892	0.406285	17.2876
V5	3.22	0.161	Farside	Yes	4.02573	4.03663	0.837015	0.34082	9.09868
V6	3.1	0.155	Farside	Yes	6.08671	6.1412	0.94	2.06548	8.44361
VG	3.5	0.175	Farside		1.31176	1.26504	0.399929	0.130045	3.50452
VK	3.2	0.16	Farside		1.55424	1.5467	0.43617	0.0722042	24.6952
VKM1	3.4	0.17	Farside	Yes	1.18768	1.19672	0.373335	0.0685789	14.2136
VKM2	3.5	0.175	Farside	Yes	0.794435	0.786855	0.162947	0.259624	2.11415
WG	3.5	0.175	Farside		0.791903	0.776634	0.189089	0.150814	1.90714
Ze	3.5	0.175	Farside	Yes	1.19281	1.11304	0.391339	0.256023	2.8197

## Sheet: Data S5
Data S5. Non-modal mantle melting modeling of Zr/Nb-Ta/Nd ratios in mare basalts.
Modeling parameters
		Nb	Ta	Zr	Nd		melting equationd			a Data are from S. Klemme, D. Günther, K. Hametner, S. Prowatke, T. Zack, The partitioning of trace elements between ilmenite, ulvospinel, armalcolite and silicate melts with implications for the early differentiation of the moon. Chem. Geol. 234, 251 (2006).
D (ilm)a		0.88	1.47	0.8	0.0009		0.33	ilm		b Data are average of D from Dygert, N., Liang, Y., Sun, C., & Hess, P. (2014). An experimental study of trace element partitioning between augite and Fe-rich basalts. Geochimica et Cosmochimica Acta, 132, 170-186.
D (cpx)b		0.0036	0.00985714	0.122	0.106		0.67	cpx		c Data are from C. Münker, A high field strength element perspective on early lunar differentiation. Geochimica et Cosmochimica Acta 74, 7340 (2010).
										c Provided by J. A. van Orman, T. L. Grove, Origin of lunar high‐titanium ultramafic glasses: Constraints from phase relations and dissolution kinetics of clinopyroxene‐ilmenite cumulates. Meteoritics & Planetary Science 35, 783 (2000).
		Nb	Ta	Zr	Nd
ilmc	contents (ppm)	52	4.6	541	0.079
cpxc	contents (ppm)	0.83	0.13	140	28
Ilmenite-bearing peridotite
	ilm	cpx	Ol
mode%	0.06	0.03	0.9
		Nb	Ta	Zr	Nd
Sigma D		0.052908	0.0884957	0.05166	0.003234
Sigma p		0.292812	0.491704	0.34574	0.071317
mixture C0	contents (ppm)	3.1449	0.2799	36.66	0.84474
batch	F	Nb	Ta	Zr	Nd		Zr/Nb	Ta/Nd
	0.01	52.4326	2.99107	629.869	67.4668		12.0129	0.0443339
	0.02	46.9026	2.83697	566.22	38.7359		12.0723	0.0732387
	0.03	42.4278	2.69797	514.253	27.1669		12.1207	0.0993111
	0.04	38.7324	2.57196	471.024	20.9191		12.161	0.122948
	0.05	35.6292	2.45719	434.499	17.0077		12.195	0.144475
	0.06	32.9864	2.35223	403.231	14.3286		12.2242	0.164164
	0.08	28.725	2.16709	352.497	10.8958		12.2714	0.198891
	0.1	25.4387	2.00897	313.103	8.79001		12.3082	0.228551
Ilmenite-bearing clinopyroxenite
	ilm	cpx	Ol
mode%	0.03	0.7	0.2
		Nb	Ta	Zr	Nd
Sigma D		0.02892	0.051	0.1094	0.074227
Sigma p		0.292812	0.491704	0.34574	0.071317
mixture C0	contents (ppm)	2.141	0.229	114.23	19.6024
batch	F	Nb	Ta	Zr	Nd		Zr/Nb	Ta/Nd
	0.01	59.4856	4.08324	985.229	234.72		16.5625	0.0173962
	0.02	49.717	3.74392	932.602	211.231		18.7582	0.0177243
	0.03	42.7042	3.45666	885.313	192.015		20.7313	0.018002
	0.04	37.4251	3.21035	842.588	176.004		22.514	0.0182402
	0.05	33.3077	2.9968	803.797	162.458		24.1325	0.0184466
	0.06	30.0065	2.80989	768.42	150.848		25.6085	0.0186273
	0.08	25.0424	2.49826	706.253	131.983		28.2023	0.0189286
	0.1	21.4876	2.24886	653.393	117.313		30.4079	0.0191698
Clinopyroxenite
	ilm	cpx	Ol
mode%	0	0.7	0.3
		Nb	Ta	Zr	Nd
Sigma D		0.00252	0.0069	0.0854	0.0742
Sigma p		0.292812	0.491704	0.34574	0.071317
mixture C0	contents (ppm)	0.581	0.091	98	19.6
batch	F	Nb	Ta	Zr	Nd		Zr/Nb	Ta/Nd
	0.01	60.5721	7.59412	1065.88	234.768		17.5969	0.0323474
	0.02	34.8661	5.33227	995.073	211.267		28.5399	0.0252395
	0.03	24.478	4.10856	933.086	192.043		38.1194	0.021394
	0.04	18.859	3.34168	878.369	176.026		46.5755	0.018984
	0.05	15.3382	2.81605	829.714	162.475		54.0948	0.0173322
	0.06	12.9251	2.4333	786.166	150.861		60.8247	0.0161294
	0.08	9.83162	1.91323	711.481	131.991		72.3666	0.0144951
	0.1	7.93295	1.57632	649.755	117.317		81.9059	0.0134363
